# Supplementary material for: Unraveling Heterogeneity of Coral Microbiome Assemblages in Tropical and Subtropical Corals in the South China Sea
Source: Microorganisms. 2020 Apr 21;8(4):604. doi: 10.3390/microorganisms8040604 (PMC7232356; doi:10.3390/microorganisms8040604)
Supplement: Supplementary file 1 [file microorganisms-08-00604-s001.zip]

Archive with 5 entries (4 files):
- microorganisms-760544-supplementary/
- microorganisms-760544-supplementary/Additional file 1.txt
- microorganisms-760544-supplementary/Additional file 2-Table S1-S3.docx
- microorganisms-760544-supplementary/Additional file 3-Figure S1-S2.docx
- microorganisms-760544-supplementary/Additional file 4.txt
