# Supplementary material for: Unraveling Heterogeneity of Coral Microbiome Assemblages in Tropical and Subtropical Corals in the South China Sea
Source: Microorganisms. 2020 Apr 21;8(4):604. doi: 10.3390/microorganisms8040604 (PMC7232356; doi:10.3390/microorganisms8040604)
Supplement: Supplementary file 1 [file microorganisms-08-00604-s001.zip › microorganisms-760544-supplementary/Additional file 1.txt]

> Porites lutea, mitochondrial Cytb gene for cytochrome b,partial cds,isolate:01.
ACAGGGTGCTTTTTGTCCATGCATTATTGTGCAGATGTTGGTTTGGCTTTTGCATCGGTAGGACATATTATGCGCGATGTTAACTATGGGTTTTTATTAAGATATTTTCATGCTAATGGAGCTTCTCTGTTTTTTTTATGTCTTTATCTTCATATTGGGAGAGGTTTGTATTATGGGAGTTATACGAAAGCCTCGGTTTGGCGGGTTGGTGTCGTAATATTTCTTTTGACGATGGCGACGGCTTTTATGGGCTATGTATTGCCTTGAGGCCAAATGTCTTTTTGGGGGGCGACAGTTATTACAAATTTATTGTCAGCTTTGCCCTATGTGGGGACCGATATTGTGCAATGAGTCTGAGGGGGGTTTAGTGTCTCTGGGGCTACGCTTACTAGATTTTTTAGTCTTCATTTTCTTTTCCCCTTTCTTTTAGCCATTTTAGCTGGAGTTCATATTGTGTATTTACATGTAGAGGGGTCAAATAGTCCTGTAGGTTCTAAGTCTCCTGTGGATAATGTGGTTTTTCATGTTTACTATACATCAAAGGATTGATATGGAATAGTAGTTACGCTTATGTTATTGAGTGTTGTTGTGTATTTGGCGCCAAATTTATTAGGCGACCCAGAAAATTTTATTCAAGCTAACTCGTTGGTGACTCCAGTGCACATTCAGCCTGAGTGGTATTTTTTATTTGCTTATGCAATCTTGCGTTCAATACCGAATAAACTCGGGGGAGTTGTGGCTATGTTTTCAAGTATATTAATTTTATTGTTTTTC
> Acropora sp., mitochondrial Cytb gene for cytochrome b,partial cds,isolate:01.
ACGGGGTGCTTTTTGTCCATGCATTATTGTGCAGAGGTCGGCTTGGCTTTTGCATCGGTGGGACATATTATGCGCGATGTAAACTATGGGTTTTTATTAAGATATTTTCATGCTAATGGGGCTTCTCTGTTTTTTTTATGTCTTTATTTTCATATTGGGAGAAGTTTGTATTATGGGGGTTATTTGAAAGGTCCGGTTTGGCGAGTTGGCATTGTAATATTTCTTTTGACGATGGCGACGGCTTTTCTGGGCTATGTGCTACCTTGAGGTCAAATGTCTTTCTGGGGGGCGACGGTTATTACAAATCTATTGTCCGCAATACCCTATGTGGGGACAGATGTTGTGCAATGAGTTTGAGGGGGTTTTAGTGTCTCTGGGGCCACGCTCACTAGATTTTTTAGTCTGCACTTTCTTTTCCCCTTTATTTTAGCAATTTTAGTTGTGGTTCATTTAATATTTTTACATATAGAGGGATCCAATAGTCCTGTGGGGTCGAAGACTCCTGTGGACGATGTGGTATTTCATGTTTATTATACATCTAAAGACTGATATGGAATAGTGGTTACGCTTATGTTATTGAGTATAGTTGTGTATTTAATGCCTAATTTATTGGGCGATCCAGAAAATTTTATTCAAGCTAACTCATTAGTAACCCCAGTGCACATTCAGCCTGAGTGATACTTTTTATTTGCTTATGCAATTTTGCGCTCAATACCGAATAAATTCGGGGGGGTTGTGTCTATGTTTTTAAGTATATTAATTTTATTTTTTTTC
> Platygyra lamellina, mitochondrial Cytb gene for cytochrome b,partial cds,isolate:01.
ACAGGGTGTTTTTTATCGATGCATTATTGTTCAGATGCGGGTCTTGCGTTTGCCTCTACTGGGCACATAATGCGCGATGTTAACTATGGGTTTTTATTAAGATATTTACATGCAAATGGTGCTCCTTTGTTTTTTTTTTGTCTTTATATTCATATTGGACAAGGGTTATATTACGGGGGGTATTTGAGATTTCATGTTTGGAGTGTTGGAGTTTTGCTTTTTTTATTGACTATGGCGACCGCTTTTATGGGTTATGTTTTGCCCTGGGGCCAAATGTCTTTTTGGGGCGCGACTGTTATTACGAATTTATTATCTGCAATACCCGATTTTGGGGTGGATATTGTTCAATGGGTTTGAGGGGGTTTTAGTGTTTCTGGGGCTACATTAAATCGGTTTTTTAGTTTGCATTTCTTGCTCCCTTTTATTTTAGCCTTTCTTGCTATTATTCATTTAGTTTATTTACATGTTGATGGGTCAAATAATCCTGTCGGCTTAAACTCTTCGATGGACAGTGTTTCTTTTCATACTTTTTATACTTCGAAAGATCTTTTTGGTTTCTTTTTTTTATTTTTTTTATTTTTTTTTTTTGTTTTTTTTTGGCCTAATTTCTTAGGAGACGCAGAGAATTTTATTCAGGCGAATTCTTTAGTTACTCCTGTTCACATTCAACCCGAGTGGTACTTTTTATTTGCTTATGCCATTTTGCGTTCAATACCAAATAAATTGGGGGGGGTTGTTGCTATGTTTTGTAGTATTTTAATTTTATTTTTTTTA
> Sarcophyton glaucum, mitochondrial Cytb gene for cytochrome b,partial cds,isolate:01.
ACCGGAATATTCTTAGCTATGCATTATTGTCCTGACGTTAGTTTAGCTTTTGATTCAATTTCCCATATTTTAAGAGACGTTAATCATGGTTTTATGTTAAAGTATATTCATGCTAACGGAGCTTCATTATTCTTTCTTTGTGTATATATACACATGGGTAGAGGACTATATTATGGGAGCTACATGAAAATGGACGTTTGGAATATAGGGGTTATAATTTACTTAGTGATGATGTTAACAGCTTTCTTAGGGTATGTATTACCTTGGGGACAAATGTCCTTTTGGGGAGCCACAGTTATTACTAACTTTTGTTCTGCTATACCTTATGTAGGAACAGATGTTGTTCAATGGATTTGGGGAGGATTTAGTGTATCTAACGCGACTCTTAATCGTTTTTTTTCTTTACATTATCTTTTTCCTTTTCTTATAGCTGGATTGGGCGTATTACATATTCTTAGTTTACATACAGCTGGGTCAAATAATCCTTTAGGGATTGATTCTAACATAGACAAAGTTACCTTTCATGTTTATTATACTTATAAGGACTTGTTTGGTATAATGGTACTTAGCTCTATTTTAGTTATACTTTGTTATTTTATGCCTAATGTATTAGGTGACCCTGAAAATTTTATTCAAGCTAATCCTTTAGTAACTCCTGTTCATATACAACCAGAGTGGTACTTCTTATTCGCATACGCCATACTACGTTCTATACCTAACAAGCTTGGGGGGGTTTTGGCTATGGTATTTAGTATCTTAGTGTTATTGTTATTG
> Galaxea fascicularis,mitochondrial Cytb gene for cytochrome b,partial cds,isolate:01.
ACGGGGTGTTTTTTGTCCATGCATTATTGCGCAGAGGTCGGTTTGGCTTTTGCATCGGTGGGACATATTATGCGCGATGTGAACTATGGGTTTTTATTAAGATATTTTCATGCTAATGGAGCCTCTCTGTTTTTTTTGTGTCTCTATCTTCATATTGGGAGAAGTTTGTATTATGGGGGTTATTTGAAAGCCCCGGTTTGGCGAGTTGGTATCGTAATACTTCTTTTGACGATGGCAACGGCTTTTTTGGGTTATGTGTTACCTTGAGGTCAAATGTCTTTTTGGGGGGCGACAGTTATTACAAATCTATTGTCCGCTCTTCCCTATGTGGGGACAGATGTTGTGCAATGAGTTTGGGGGGGGTTTAGTGTTTCTGGGGCTACGCTCACTAGATTTTTTAGTCTGCATTTTCTCTTTCCTTTTCTTTTAGTGATCTTAGTCGGGGCTCATTTAATATTTTTACATGTAGAGGGGTCAAATAGTCCTGTGGGGTCTAAGTTCCCTGTGGATGATGTCGTTTTTCATGTTTACTACACATCCAAGGATTGATATGGAATAGTAGTTACGCTTATGTTATTAAGTATTATTGTGTATTTGGTGCCTAATTTATTGGGGGATCCAGAAAATTTTATTCAAGCCAATTCACTGGTGACTCCAGTGCATATTCAGCCTGAGTGATATTTTTTATTTGCTTATGCAATTTTGCGCTCAATACCGAATAAATTTGGGGGGGTTGTGTCTATGTTTTTTAGTATATTAATTTTATTTTTTTTT
> Favia speciosa, mitochondrial Cytb gene for cytochrome b,partial cds, isolate:01.
ACAGGGTGTTTTTTATCGATGCATTATTGTTCAGATGCGGGTCTTGCGTTTGCTTCTATTGGGCACATAATGCGCGATGTTAACTATGGGTTTTTATTAAGATATTTACATGCAAATGGTGCTTCTTTGTTTTTTTTTTGTCTTTATATTCATATTGGACGAGGGTTATATTACGGGGGGTATTTAAGATTTCATGTTTGGAGTGTTGGGGTTTTGCTTTTTTTATTGACTATGGCGACCGCTTTTATGGGTTATGTTTTGCCTTGGGGCCAAATGTCTTTTTGGGGTGCGACTGTTATTACGAATTTATTATCTGCAATACCCTATTTTGGGGTGGATATTGTTCAATGGGTTTGGGGTGGTTTTAGTGTTTCTGGGGCTACATTAAATCGGTTTTTTAGTTTGCACTTCTTGCTTCCTTTTATTTTGGCCTTTCTTGCTATTATTCATTTAGTTTATTTACATGTTGATGGGTCAAATAATCCTGTCGGCTTAAACTCTTCGATGGACAGTGTTTCTTTTCATACTTTTTATACTTCGAAAGATCTTTTTGGTTTCTTTTTTTTATTTTTTTTATTTTTTTTTTTTGTTTTTTTTTGGCCTAATTTCTTAGGAGACGCAGAGAATTTTATTCAGGCGAATTCTTTAGTTACTCCTGTTCACATTCAACCCGAGTGGTACTTTTTATTTGCTTATGCCATTTTACGTTCAATACCAAATAAATTGGGGGGGGTTGTTGCTATGTTTTGCAGTATTTTAATTTTATTTTTTTTA
