# Supplementary material for: Unraveling Heterogeneity of Coral Microbiome Assemblages in Tropical and Subtropical Corals in the South China Sea
Source: Microorganisms. 2020 Apr 21;8(4):604. doi: 10.3390/microorganisms8040604 (PMC7232356; doi:10.3390/microorganisms8040604)
Supplement: Supplementary file 1 [file microorganisms-08-00604-s001.zip › microorganisms-760544-supplementary/Additional file 4.txt]

OTU_ID	A. sp. SY1	A. sp. SY2	A. sp. SY3	A. sp. SY4	A. sp. SY5	A. sp. SY6	A. sp. SY7	A. sp. SY8	A. sp. SY9	A. sp. DY1	A. sp. DY2	A. sp. DY3	A. sp. DY4	A. sp. DY5	A. sp. DY6	A. sp. DY7	A. sp. DY8	A. sp. DY9	A. sp. DY10	G. fascicularis SY1	G. fascicularis SY2	G. fascicularis SY3	G. fascicularis SY4	G. fascicularis SY5	G. fascicularis DY1	G. fascicularis DY2	G. fascicularis DY3	G. fascicularis DY4	G. fascicularis DY5	G. fascicularis DY6	G. fascicularis DY7	G. fascicularis DY8	G. fascicularis DY9	P. lamellina SY1	P. lamellina SY2	P. lamellina SY3	P. lamellina SY4	P. lamellina SY5	P. lamellina DY1	P. lamellina DY2	P. lamellina DY3	P. lamellina DY4	P. lutea SY1	P. lutea SY2	P. lutea SY3	P. lutea SY4	P. lutea DY1	P. lutea DY2	P. lutea DY3
OTU2	9644	8408	6609	7302	3333	3059	5581	4033	2138	3218	4665	5439	3627	4042	1499	5577	1493	1666	4610	277	282	249	170	556	3556	4843	3019	2941	4141	4124	3903	4042	4071	373	186	61	250	559	2568	2947	2051	1770	472	847	1136	1389	1728	3276	1481
OTU3	320	141	138	187	78	57	92	28	27	4270	4807	5047	4244	5003	1412	4835	1581	2171	5034	105	197	335	115	273	4992	6234	3365	3579	4934	5352	4961	4793	5320	477	239	46	321	1020	2811	3784	2496	2750	627	974	1773	2015	2358	4781	2104
OTU5	0	0	11	70	0	0	0	0	0	3	0	2	0	0	0	5	0	86	0	112	94	120	95	75	0	0	12	0	0	0	0	0	0	14	0	40	0	10	3	3	4	3	207	0	6	0	0	9	46
OTU15	168	90	1745	0	13894	9928	13380	16397	14939	0	0	0	0	0	0	0	0	0	0	0	0	0	0	0	0	0	0	0	13	10	3	0	4	0	0	0	0	0	0	0	0	0	0	0	0	75	0	0	0
OTU4	0	13	11	0	0	4	0	0	0	0	0	2	330	33	337	229	14	451	0	3329	3606	3158	3109	1875	0	0	0	0	0	0	0	0	0	51	18	40	67	95	3	0	0	3	3	0	0	0	0	14	0
OTU7	15	26	223	47	417	13	108	403	135	599	5	162	513	49	10732	185	1748	8567	64	49	83	670	740	383	163	41	58	385	18	51	410	385	33	606	499	4633	231	14235	277	0	18	32	112	27	166	50	270	98	5320
OTU6	46	77	53	70	39	22	3	24	0	1629	1710	1945	1577	1799	521	2309	547	892	2455	35	88	149	34	97	1775	2389	1288	1362	1825	1791	1857	1510	1815	188	62	31	93	394	1061	1254	979	966	276	387	708	776	1044	2080	775
OTU12	1889	1938	1437	1680	770	588	1139	686	384	760	911	1097	716	857	335	1095	236	291	845	249	308	354	190	422	643	818	605	646	937	963	785	874	896	67	40	12	34	105	569	625	343	308	72	183	249	213	378	687	311
OTU18	15	0	160	0	0	0	0	0	7	0	0	0	9	0	0	0	0	2	0	0	0	0	0	0	983	118	6034	0	15	0	0	4	0	2484	14772	7767	7762	16	15	170	0	0	0	0	0	0	0	0	0
OTU11	1646	1682	1107	1610	568	562	1136	1089	438	581	1016	1035	772	733	232	978	394	230	968	35	34	79	27	94	534	791	579	482	757	831	810	727	650	76	49	28	63	73	544	635	396	302	66	180	283	426	306	713	304
OTU26	0	0	0	0	0	0	0	0	0	0	0	0	0	0	0	0	0	7	0	0	0	0	0	0	0	0	0	0	0	0	0	0	0	0	0	0	0	0	6	0	0	0	0	0	0	0	0	0	0
OTU9	30	26	53	23	52	18	3	20	7	757	1158	1161	888	1288	402	1212	324	519	1009	67	108	60	122	52	1103	1329	811	817	1189	1350	1255	1156	1043	79	62	22	60	238	720	930	721	668	203	257	403	513	432	1358	497
OTU13	0	13	0	23	13	4	16	16	7	3	0	0	4	27	2	12	23	27	37	4692	4558	5133	5166	3841	46	53	12	121	157	502	449	342	525	3	0	0	4	95	0	0	0	0	0	0	0	0	0	286	0
OTU16	0	51	0	70	52	4	3	0	34	0	0	4	9	22	2	5	88	7	2	112	46	5	20	23	30	21	63	35	126	116	63	95	48	502	71	218	142	296	83	253	170	577	905	517	887	225	540	122	235
OTU20	1265	1386	830	1026	554	395	829	577	384	399	614	611	382	450	207	550	181	150	543	7	6	13	0	42	425	475	364	432	422	454	563	513	441	39	22	6	41	73	357	308	173	214	39	80	80	150	126	396	133
OTU22	0	0	0	0	0	0	0	0	0	0	0	0	0	0	0	0	0	0	0	0	0	0	0	0	0	0	0	0	0	0	0	0	7	0	0	0	0	0	4613	3335	8794	4134	3	0	0	0	0	0	27
OTU27	427	1579	404	1633	652	944	389	617	317	8	15	11	22	1063	21	7	0	2	70	102	46	29	27	19	1603	62	211	163	311	587	153	227	797	0	0	0	4	13	6	10	28	26	446	253	154	138	270	12	444
OTU14	15	13	32	47	7	0	0	0	13	0	7	2	6	0	0	49	241	0	0	18	17	5	27	3	630	292	107	342	0	5	0	4	0	11	4	15	4	162	12	308	343	39	3	0	6	200	36	0	4
OTU33	15	231	3118	0	7	9674	3	12	0	3	0	0	0	0	0	34	0	2	49	0	0	0	7	0	0	0	0	0	0	0	0	0	0	36	0	3	0	29	0	0	0	0	3	0	3	75	0	0	30
OTU57	0	0	96	93	0	0	0	4	7	0	0	0	0	0	0	0	0	0	0	0	17	0	0	0	2	0	2	0	0	0	3	0	0	0	4	0	0	10	0	0	4	6	16	10	3	0	36	23	118
OTU32	91	231	937	1353	144	4	3	48	540	0	0	0	4	11	0	5	5	9	2	25	3	0	0	23	9	0	12	27	21	41	11	12	15	3	4	6	0	13	6	0	21	26	121	3	0	63	360	33	285
OTU10	76	64	96	467	189	272	6	8	7	59	62	38	44	91	7	34	352	603	82	354	145	414	285	562	453	127	9	97	152	423	88	115	727	62	4	6	45	124	68	173	138	204	7	160	12	0	18	7	247
OTU21	61	26	11	0	7	13	0	12	13	353	487	479	294	530	122	399	167	127	396	18	80	65	7	23	334	567	250	265	394	343	424	330	547	39	13	9	34	41	234	253	251	201	75	67	126	338	396	849	194
OTU43	30	13	0	47	7	4	32	544	7	27	2	4	109	3	103	7	130	16	4	28	54	291	251	192	9	0	0	43	3	0	0	4	0	3	9	25	82	3	0	0	4	0	3	0	0	0	0	52	8
OTU40	0	0	0	0	0	0	0	0	7	0	0	0	0	0	0	0	0	0	0	11	11	3	61	10	0	0	0	4	0	0	0	0	4	3	13	22	138	3	0	0	4	0	0	0	0	0	0	169	4
OTU41	533	321	372	327	170	162	358	198	216	177	240	313	222	316	69	263	65	118	211	11	37	5	20	78	211	171	155	195	265	171	205	175	265	28	13	6	4	19	185	115	92	107	23	20	43	63	54	159	49
OTU46	0	0	0	0	0	0	0	0	0	0	0	0	0	0	0	75	5	0	0	0	0	0	0	0	0	0	2	0	0	0	0	0	0	0	658	6560	2710	19	0	0	0	0	0	0	0	0	0	2	0
OTU19	107	26	32	0	52	35	0	65	27	0	17	8	41	8	5	2	153	141	21	18	3	0	7	81	2	15	2	16	0	5	16	8	7	6	53	68	67	6	15	13	18	78	23	17	12	0	72	12	106
OTU39	0	0	0	0	0	0	0	0	13	0	0	2	0	8	0	0	0	0	0	0	14	3	14	0	2	12	0	4	3	60	25	87	7	76	234	147	60	95	889	1853	608	3324	289	203	215	826	72	0	122
OTU38	0	0	21	93	7	0	9	0	0	225	362	354	268	308	87	294	144	118	277	4	51	16	7	19	244	487	188	284	245	292	377	278	378	20	13	6	26	73	231	273	177	172	43	67	77	163	162	204	140
OTU24	15	0	0	0	0	0	0	0	20	8	100	11	22	3	0	12	0	5	256	140	100	869	251	663	144	0	0	12	0	0	0	0	7	25	0	0	4	3	646	48	431	0	3	0	3	13	0	0	8
OTU44	411	411	468	420	176	140	323	230	175	147	192	266	157	222	85	401	56	64	234	0	9	3	7	26	174	260	116	148	157	251	208	171	158	20	4	6	4	35	120	176	67	65	7	27	43	50	36	141	72
OTU56	0	0	0	0	0	0	0	0	0	0	0	0	0	0	0	0	0	0	0	0	0	3	0	0	0	0	0	0	0	0	0	0	0	0	0	0	0	0	0	0	0	0	0	0	0	0	0	0	0
OTU73	0	13	0	0	13	4	35	4	0	5	5	0	0	0	0	0	0	0	10	1587	1474	1587	1195	1648	0	3	5	0	13	2	11	16	26	0	0	0	0	0	0	0	0	0	7	3	3	0	0	0	0
OTU65	0	13	0	117	20	18	9	0	0	8	0	2	0	0	0	5	5	5	16	1465	1525	1553	944	1599	9	6	5	0	5	19	19	8	18	3	0	0	0	0	0	3	0	0	0	13	3	13	0	0	15
OTU42	259	180	181	163	52	48	114	36	47	177	217	305	223	220	64	319	116	105	308	21	14	13	7	16	221	266	148	187	247	208	353	250	228	17	13	6	22	60	209	215	113	172	13	53	89	113	90	225	99
OTU72	0	0	0	0	13	0	3	0	7	0	0	0	0	0	0	0	9	0	0	14	26	13	20	3	2	21	0	0	5	27	46	16	4	20	9	9	0	13	0	6	11	13	0	3662	52	663	918	38	38
OTU30	30	0	0	0	0	9	0	4	0	241	250	273	227	297	60	260	107	118	215	4	37	24	7	10	237	251	137	171	299	241	293	262	334	25	13	9	4	54	114	212	149	146	36	43	111	200	324	539	103
OTU1	0	0	0	0	0	0	0	0	0	693	1305	954	537	255	266	730	0	651	2284	0	0	0	0	0	0	0	0	0	0	0	0	0	0	3	0	0	0	6	0	0	0	0	0	0	6	0	0	0	0
OTU52	259	270	330	280	130	119	215	190	101	80	147	107	129	173	44	170	42	57	109	11	17	3	0	36	114	174	109	97	144	123	164	107	118	8	9	3	15	13	86	77	60	81	23	17	18	63	36	110	49
OTU17	168	334	106	233	91	136	165	89	40	64	65	85	83	63	37	170	19	34	103	144	134	267	102	299	35	44	30	47	44	109	93	44	59	6	0	0	4	0	28	45	32	13	10	27	18	25	0	21	23
OTU96	0	0	0	0	0	4	0	4	0	0	0	6	2	0	0	0	5	0	2	1041	1343	1236	788	1186	2	0	0	0	3	2	3	4	7	0	0	0	0	0	0	0	0	0	0	7	0	0	0	0	0
OTU71	0	0	0	0	0	0	0	0	7	0	0	0	0	0	0	0	9	0	0	0	6	0	0	3	0	0	0	0	0	0	0	0	4	6	0	31	22	3	566	90	308	610	7	260	62	388	180	2	4
OTU50	30	39	21	23	20	0	13	4	0	193	270	160	234	288	83	287	144	121	238	11	34	13	0	0	253	334	197	226	268	246	205	183	235	28	4	0	11	70	166	237	117	146	16	60	92	63	90	218	95
OTU48	61	26	11	47	52	4	9	4	0	0	7	2	159	8	30	7	65	25	4	39	40	13	20	117	58	9	67	78	528	39	213	103	37	98	4	68	26	29	372	93	67	16	36	1274	49	451	288	143	23
OTU35	15	0	0	23	72	0	171	48	216	5	0	0	0	0	0	0	9	2	4	116	103	47	163	81	314	74	304	397	625	1060	293	453	265	65	9	0	283	38	0	0	4	0	26	37	249	0	18	9	209
OTU66	0	0	74	0	0	0	0	0	0	0	0	0	0	0	21	0	23	0	70	11	11	0	14	0	30	0	0	249	0	99	5	0	4	67	4	0	0	0	6	0	4	26	59	2118	1284	300	1548	0	380
OTU45	15	26	11	0	13	0	19	8	20	201	175	183	175	173	90	229	37	75	226	4	17	10	7	62	307	216	114	160	147	145	167	155	180	11	4	3	15	45	141	199	113	136	13	40	108	250	270	389	65
OTU85	0	0	0	0	0	0	0	0	0	0	0	0	0	0	0	0	0	0	0	4	3	37	34	19	0	0	0	0	0	2	0	0	0	28	9	3	0	0	0	0	0	0	0	0	22	113	0	0	4
OTU29	152	116	585	653	124	9	44	32	540	21	42	40	17	19	14	36	14	11	16	0	3	0	7	13	33	21	21	39	44	41	11	12	15	3	40	9	0	35	37	16	11	107	102	0	6	25	126	220	824
OTU109	0	0	0	0	7	0	0	4	40	0	0	0	0	0	0	0	9	0	0	308	279	144	1656	146	86	0	30	8	368	340	153	2253	386	0	0	0	0	0	0	0	0	0	0	0	0	0	0	0	0
OTU111	0	0	0	0	0	0	0	0	0	0	0	0	0	0	0	0	0	11	0	0	0	0	0	0	16	9	299	0	0	0	0	0	0	1835	1343	6	0	3	0	0	7	32	2670	0	0	0	0	0	0
OTU82	320	218	255	420	124	61	199	121	101	80	197	113	87	80	39	131	97	61	176	0	3	0	0	13	109	174	102	70	165	80	98	68	96	17	9	12	19	19	55	83	42	29	10	57	40	13	90	75	49
OTU37	335	270	74	93	183	119	136	65	27	214	132	32	52	60	46	56	19	112	90	4	57	89	61	208	56	56	35	202	100	68	55	52	59	0	0	3	4	0	25	13	14	26	3	20	3	25	36	9	61
OTU75	244	462	202	187	104	119	202	113	67	96	115	173	122	66	60	221	19	59	125	7	11	5	0	0	105	183	79	74	106	126	88	64	191	17	4	3	0	13	74	96	21	36	13	33	15	38	54	122	65
OTU74	0	0	11	0	13	0	0	0	61	0	0	0	0	19	0	0	5	0	0	4	20	0	0	0	0	0	0	0	0	0	0	0	0	0	0	0	0	0	1415	1087	332	1929	0	27	576	325	0	0	0
OTU61	899	13	21	23	7	0	0	0	0	136	162	156	153	176	39	146	60	61	176	7	17	52	0	10	165	198	100	132	131	196	164	159	209	8	4	3	7	29	101	109	74	117	33	37	65	13	144	218	80
OTU58	0	0	0	0	7	105	0	0	7	0	0	0	0	5	11	0	14	0	0	273	336	107	1840	42	114	74	25	198	239	118	115	942	169	53	0	3	4	25	12	29	25	68	95	140	222	0	54	16	0
OTU49	15	0	0	0	0	13	0	4	7	139	165	190	166	244	46	180	56	93	109	14	17	5	20	3	181	233	114	105	149	140	227	159	217	17	4	9	11	35	120	170	95	101	36	43	77	188	216	410	65
OTU55	0	0	0	0	0	0	0	0	7	193	145	260	179	135	37	156	37	39	205	0	6	29	0	39	218	198	114	160	201	157	232	171	206	22	4	3	19	60	172	164	106	107	16	63	71	138	18	199	49
OTU80	0	0	0	0	0	0	0	0	0	270	2311	750	1196	818	0	5	0	0	0	4	6	0	0	3	0	0	0	0	0	0	0	0	0	31	13	77	48	0	0	0	0	0	0	0	0	0	0	0	0
OTU123	0	0	0	0	0	0	0	0	0	0	0	0	0	0	0	0	9	9	0	0	0	0	0	0	0	0	0	0	0	0	0	0	0	3572	1008	0	4	0	0	0	0	6	528	13	0	0	0	0	0
OTU130	0	0	0	0	0	0	0	0	0	0	0	0	0	0	0	0	0	0	0	1062	958	964	563	916	0	0	0	4	3	0	0	0	7	0	0	0	0	0	0	0	0	0	0	3	0	0	0	0	0
OTU93	335	193	117	233	111	105	171	85	20	96	97	145	111	115	16	124	37	57	72	4	0	0	0	23	88	112	56	86	142	113	88	111	81	8	4	0	4	6	58	64	60	52	10	23	25	100	36	103	76
OTU94	0	0	0	0	0	0	0	0	0	0	0	0	0	0	2	0	9	0	0	7	3	18	0	6	0	0	0	0	0	0	0	0	4	0	0	12	0	3	6	0	0	16	7	13	52	2140	90	0	8
OTU91	320	231	160	210	104	105	193	145	20	78	87	90	61	60	48	141	23	34	129	21	3	24	0	10	118	133	88	47	144	72	55	56	103	11	4	3	7	19	55	74	42	29	20	23	28	63	18	84	65
OTU137	0	0	0	0	0	4	3	0	0	0	0	0	0	0	0	0	0	14	0	0	0	0	0	0	0	0	0	0	0	0	0	0	0	143	141	61	4	6	0	0	7	42	4386	13	0	0	0	0	72
OTU54	0	26	0	0	13	0	3	4	0	198	162	221	96	135	71	243	19	32	125	0	14	0	0	19	125	213	116	70	180	237	181	163	180	14	4	3	7	25	98	125	53	71	30	17	28	150	234	291	57
OTU64	0	0	21	0	0	0	0	0	0	0	0	0	2	0	5	0	19	5	0	0	3	0	0	36	2	0	12	0	3	0	0	0	0	0	9	3	11	0	0	0	4	0	0	0	0	0	0	0	8
OTU68	15	13	0	0	0	0	3	0	0	155	195	188	105	135	64	207	19	57	133	0	23	8	0	19	135	278	132	105	142	176	216	187	169	11	4	3	11	35	111	119	57	71	33	23	43	25	90	131	80
OTU47	0	0	11	0	0	0	0	8	7	0	0	2	0	8	5	7	65	11	0	28	29	13	102	10	290	50	232	654	144	130	987	230	73	0	9	9	4	48	332	3	173	13	10	33	28	0	36	0	4
OTU136	0	0	0	0	13	0	13	0	61	0	0	0	0	0	0	0	19	0	0	4	0	0	0	0	2	0	0	12	0	7	0	0	0	11	44	43	45	13	18	64	14	324	134	53	203	50	0	0	0
OTU78	30	0	0	23	0	4	3	0	7	158	172	175	127	137	50	182	42	64	139	32	48	47	14	45	170	189	100	97	103	169	134	107	165	11	4	6	11	29	114	71	74	58	10	30	77	75	90	131	38
OTU151	15	13	21	0	0	0	0	0	0	0	0	0	0	0	0	0	0	2	0	0	0	0	0	0	9	3	220	0	0	0	0	0	4	2717	305	734	11	0	3	10	0	0	0	0	0	0	0	0	0
OTU59	0	0	0	0	20	0	0	0	169	0	0	0	0	0	0	0	74	2	0	49	31	8	0	58	0	0	2	47	0	0	0	0	0	154	27	68	78	477	28	0	11	0	43	27	511	100	0	14	19
OTU90	0	51	0	93	0	0	0	0	13	0	0	0	2	0	1439	7	9	756	0	0	0	0	0	0	23	3	90	163	0	0	0	0	11	396	605	120	0	0	0	0	0	0	75	33	0	0	18	0	0
OTU160	15	13	32	0	26	4	16	16	7	5	2	0	4	0	2	2	19	82	16	515	621	492	285	708	0	0	2	0	3	12	8	12	15	0	0	0	0	3	3	0	0	0	10	0	0	13	0	0	0
OTU60	107	116	43	70	52	13	240	36	13	24	110	51	33	33	285	41	9	25	178	67	117	107	75	107	9	21	25	23	85	41	25	36	29	0	4	0	0	0	0	29	14	16	3	17	15	13	36	9	15
OTU79	15	13	11	0	202	0	0	36	40	0	0	6	2	3	14	0	65	2	0	522	468	115	516	91	26	0	28	12	190	19	55	0	4	59	0	37	104	29	0	0	0	3	3	3	18	63	18	80	11
OTU101	0	0	0	0	0	4	0	0	7	0	0	0	0	0	0	0	5	2	0	14	17	5	54	29	5	9	35	16	8	2	11	0	22	62	18	77	30	73	80	340	35	396	66	350	203	75	0	16	4
OTU125	137	154	117	93	52	79	92	65	20	51	102	141	44	107	18	102	9	20	66	4	3	0	0	6	93	92	67	39	80	87	49	64	103	6	0	0	15	13	52	48	42	45	13	3	31	38	36	54	42
OTU36	30	26	53	117	13	0	0	28	54	0	0	8	2	11	2	2	5	0	0	39	11	13	14	13	0	0	7	97	0	0	0	0	0	31	13	9	7	48	0	0	11	16	23	3	0	13	0	188	1648
OTU87	0	13	0	0	0	0	3	0	0	0	0	4	0	11	9	24	9	1409	18	7	0	0	0	0	2	0	14	0	0	0	0	4	0	359	212	737	309	0	0	0	14	0	194	0	0	0	0	0	0
OTU113	107	103	64	93	39	22	123	32	27	118	90	141	46	93	133	58	14	39	66	28	9	0	14	13	51	65	51	35	85	48	66	60	29	6	0	3	4	22	40	38	46	32	7	10	31	25	0	59	27
OTU8	0	0	0	0	0	0	0	0	0	0	0	6	30	16	48	10	0	93	0	1724	453	31	204	32	0	0	0	8	0	0	0	0	0	0	0	0	0	0	0	0	0	0	0	0	0	0	0	0	0
OTU81	15	0	0	23	7	0	3	12	0	40	62	204	79	63	25	134	37	41	111	0	11	5	7	16	74	159	86	97	54	89	167	79	107	11	4	0	4	29	52	93	64	45	10	47	18	125	108	284	11
OTU133	91	167	202	140	65	61	108	60	74	19	75	92	54	41	37	100	23	30	72	4	0	79	0	55	46	30	46	27	33	43	90	40	96	0	4	0	7	16	43	26	18	23	10	3	25	38	36	110	11
OTU119	0	0	0	0	0	0	0	0	0	0	0	0	2	0	7	0	9	0	0	0	0	0	0	0	0	0	0	0	0	0	0	0	0	6	0	0	0	0	0	0	0	0	0	0	0	0	0	0	0
OTU162	0	0	0	0	0	0	0	0	7	0	0	0	0	0	0	0	0	0	0	0	0	0	0	0	2	6	0	12	3	14	0	60	0	0	9	80	86	35	9	196	28	392	0	517	0	388	252	0	137
OTU139	0	0	0	0	0	0	0	0	0	0	0	0	0	0	0	2	0	0	0	39	26	5	81	36	28	3	30	35	15	5	36	60	0	6	0	3	15	0	40	64	25	175	0	1024	58	451	126	7	61
OTU199	0	0	0	0	0	0	0	0	0	0	0	0	0	0	0	0	0	0	0	0	0	0	0	0	0	0	0	0	0	0	0	0	0	0	102	1014	19	2031	0	0	0	0	0	0	0	0	0	0	0
OTU140	91	51	160	93	65	48	79	77	61	59	62	96	33	69	30	102	9	43	80	0	0	0	0	26	42	53	51	31	51	75	93	64	62	3	0	0	0	3	83	48	32	13	13	23	9	13	18	68	38
OTU118	0	0	0	0	0	0	0	0	0	0	0	2	9	3	7	51	37	3007	2	0	0	0	0	0	0	0	0	0	0	0	0	0	0	0	0	0	0	0	0	0	0	0	0	0	0	0	0	0	0
OTU153	335	141	85	140	33	26	130	81	27	35	80	70	42	74	9	63	23	18	70	11	11	3	0	10	49	56	39	54	59	75	79	87	51	6	4	0	0	10	52	42	0	45	7	7	18	25	18	77	19
OTU102	0	0	0	0	0	0	0	0	0	0	0	0	4	0	0	0	9	7	2	18	40	283	516	257	0	0	0	0	0	0	0	0	0	31	4	25	0	13	12	3	0	0	0	33	471	100	0	0	4
OTU128	0	13	0	0	0	0	9	0	7	0	0	0	0	0	0	2	0	0	0	0	6	3	0	0	0	0	0	0	0	0	0	0	0	6	0	0	0	3	0	0	0	13	20	0	0	0	0	9	23
OTU149	0	0	0	0	0	0	6	0	0	0	0	4	2	0	0	0	32	2	0	0	0	0	0	0	0	0	2	0	0	0	0	0	0	163	27	114	93	130	28	192	103	133	646	60	520	0	18	5	19
OTU209	0	0	0	0	0	0	0	0	0	0	0	0	0	3	0	0	0	0	0	4	34	3	48	0	0	0	0	0	0	0	0	0	0	0	0	0	0	0	0	0	0	0	3	1441	3	488	90	0	19
OTU630	61	2875	64	0	0	0	0	0	0	0	0	0	0	0	0	0	0	0	0	0	0	0	0	0	0	0	0	0	0	0	0	0	0	0	0	0	0	0	0	0	0	0	0	0	0	0	0	0	0
OTU131	15	0	0	23	0	0	0	0	7	0	0	2	2	0	7	2	5	2	12	4	6	3	7	3	242	12	167	121	15	157	219	346	4	31	0	0	0	3	234	80	18	431	75	10	18	263	18	0	0
OTU196	0	26	11	0	0	4	0	8	0	0	0	0	0	0	0	0	9	0	10	480	459	566	285	536	7	0	0	0	3	5	3	8	4	0	0	0	0	0	0	0	0	0	3	3	0	0	0	0	0
OTU143	46	103	74	140	26	35	111	28	13	37	60	32	42	27	14	61	5	9	45	0	9	8	7	23	63	62	86	19	44	68	16	95	44	3	0	6	4	10	22	22	18	13	0	7	9	0	72	12	19
OTU95	0	0	0	23	0	0	0	0	0	152	100	172	70	113	21	85	32	46	131	4	6	24	0	0	70	100	44	51	116	27	112	52	129	8	4	0	4	22	43	71	64	75	3	23	46	38	72	192	27
OTU34	0	26	53	257	26	9	6	36	54	3	2	13	0	14	2	0	9	7	0	0	6	34	0	16	7	86	9	136	10	2	11	44	37	25	66	0	11	22	3	0	50	19	85	7	0	63	36	56	319
OTU165	122	13	0	140	7	18	16	24	0	107	145	15	2	41	90	7	9	25	0	0	9	39	61	582	30	50	7	27	44	39	3	8	37	3	0	0	0	3	12	22	7	3	3	0	15	0	0	5	19
OTU167	168	180	74	163	52	31	152	60	54	37	42	51	61	44	37	78	14	23	62	0	0	0	0	0	63	71	12	27	46	46	38	32	81	8	9	0	0	6	58	67	25	16	0	13	12	25	36	12	19
OTU236	0	0	0	0	0	0	0	0	0	0	0	0	0	0	0	0	0	0	0	0	0	0	0	0	0	0	0	0	0	0	0	0	0	0	0	0	0	0	683	507	1004	593	0	0	0	0	0	0	0
OTU67	0	13	96	210	0	0	0	0	13	0	0	2	0	0	0	0	0	9	0	28	37	3	14	0	2	6	0	0	3	10	0	0	0	0	22	0	0	54	12	0	14	120	33	3	3	63	72	476	383
OTU99	0	0	0	0	0	4	0	4	0	67	107	128	89	170	9	109	23	39	78	0	20	0	0	13	70	68	51	54	57	87	68	76	81	11	0	0	7	22	46	96	42	42	13	10	15	113	72	256	38
OTU103	0	0	0	0	0	0	0	0	0	134	80	117	78	63	21	75	32	48	107	4	3	10	7	3	109	65	53	54	72	63	63	107	118	17	13	0	11	32	46	64	64	36	13	10	34	75	54	157	53
OTU76	0	0	0	0	13	0	0	0	7	0	0	6	2	11	7	2	93	0	2	35	43	29	20	23	12	0	30	27	10	14	5	40	4	160	49	104	22	57	37	77	4	370	23	40	108	25	36	33	19
OTU224	0	13	32	0	7	4	3	4	0	0	0	0	0	0	2	2	0	0	10	385	351	508	238	497	0	0	0	4	5	0	5	4	4	0	0	0	0	0	0	3	0	0	3	0	0	0	0	0	8
OTU148	0	0	0	47	0	0	0	0	0	70	110	45	98	55	28	97	42	41	72	4	3	3	88	0	107	112	74	23	85	85	112	103	125	8	4	0	0	16	86	51	53	26	20	20	18	50	18	108	11
OTU170	137	64	117	140	111	53	85	97	34	29	92	94	26	58	18	41	9	14	59	0	0	3	0	0	49	41	23	23	51	56	27	48	66	6	0	0	7	22	25	38	18	36	3	3	3	13	36	49	38
OTU241	0	13	0	0	0	0	3	0	0	0	0	0	0	0	0	0	0	0	4	470	391	424	244	387	0	0	0	0	0	0	0	0	0	0	0	0	0	0	0	0	0	0	0	0	0	0	0	0	0
OTU110	0	0	0	0	0	4	0	0	0	59	62	107	48	146	16	75	23	41	92	14	6	10	0	0	81	94	79	47	54	56	79	68	140	11	0	0	7	22	65	71	28	39	7	20	22	75	72	143	23
OTU175	91	90	138	70	59	35	66	56	13	40	90	77	15	52	23	71	14	27	47	4	6	50	20	23	35	41	53	66	67	27	22	64	15	8	4	0	0	6	34	16	32	16	10	7	18	38	18	30	19
OTU163	168	64	53	47	33	40	73	52	20	37	35	57	35	25	11	34	14	9	76	0	0	8	0	16	30	74	23	43	51	43	66	24	40	6	9	0	4	6	18	48	18	16	16	7	12	63	54	33	11
OTU106	0	0	0	0	0	4	0	0	0	99	80	141	54	71	14	80	23	41	39	7	3	16	14	0	130	53	97	0	51	87	93	87	81	11	0	3	0	32	34	90	35	23	13	13	58	38	108	152	49
OTU107	0	0	0	0	0	0	0	0	0	0	0	0	7	0	0	0	14	7	0	11	3	0	7	0	2	0	7	0	0	51	0	0	0	53	0	3	15	22	0	0	0	0	0	0	0	801	54	0	8
OTU31	0	0	0	0	52	0	0	65	148	0	0	2	85	0	131	7	408	528	0	0	0	3	0	0	0	0	0	747	0	0	0	0	0	3	0	0	0	3	0	0	0	0	0	7	148	0	0	0	4
OTU146	0	0	32	23	0	0	0	0	27	0	0	2	0	5	0	0	0	0	0	0	0	31	7	3	2	0	9	0	5	0	0	0	22	107	9	28	7	22	0	22	46	3	30	50	179	563	36	2	38
OTU147	0	26	0	0	0	0	9	0	0	631	17	79	24	524	252	2	9	30	197	11	17	0	7	0	7	0	0	51	0	0	14	4	51	0	0	0	4	6	3	0	0	0	0	0	0	0	0	9	0
OTU204	0	0	0	0	0	0	6	0	0	2052	27	6	7	16	0	10	0	2	12	11	3	0	0	3	5	18	0	4	8	27	11	8	11	0	9	0	0	0	6	16	7	3	0	3	3	25	36	5	0
OTU134	0	0	0	0	0	0	0	0	0	0	0	0	0	0	0	0	0	0	0	0	0	0	0	3	0	0	0	0	3	2	0	0	0	6	4	34	0	32	77	0	4	0	0	27	763	0	0	0	0
OTU114	15	0	0	23	0	0	3	4	7	48	77	57	54	63	25	80	19	30	80	0	14	0	0	0	56	100	53	39	80	70	120	68	107	8	0	0	0	19	28	55	28	65	13	10	22	50	36	206	27
OTU100	152	128	43	163	26	26	79	44	13	40	42	28	18	22	16	36	5	14	45	60	60	31	14	110	5	12	14	4	18	39	16	20	26	0	0	0	11	3	15	22	11	16	7	3	0	13	0	0	11
OTU129	0	0	0	0	0	0	0	4	0	110	65	68	83	60	21	80	23	25	103	4	9	0	0	3	65	112	32	31	46	46	57	76	92	6	0	3	4	6	58	26	28	52	23	17	12	25	90	169	49
OTU120	15	26	21	70	20	13	13	4	61	11	2	13	31	14	388	5	654	30	6	4	9	3	34	3	12	0	9	31	5	0	19	4	4	42	4	12	0	6	0	0	7	6	10	0	12	0	0	2	68
OTU442	0	0	0	0	0	0	0	0	0	0	0	0	0	0	0	0	0	0	0	0	0	0	0	0	0	0	0	0	0	0	0	0	0	0	0	0	0	0	0	0	0	0	0	0	0	0	0	0	0
OTU176	15	77	21	0	39	9	44	8	34	51	65	75	48	80	9	97	28	36	78	7	0	3	0	26	51	68	44	58	33	87	60	64	55	3	0	3	4	6	37	35	28	58	7	7	12	13	36	38	23
OTU126	0	0	43	0	254	0	0	0	499	0	0	2	615	0	44	0	515	0	0	0	0	0	0	0	0	0	0	0	0	0	0	0	0	0	0	52	0	0	0	0	0	0	0	0	0	13	0	0	0
OTU286	0	0	0	0	0	0	0	0	0	0	0	0	0	0	0	0	0	0	0	0	0	0	0	3	0	0	0	0	0	0	0	0	0	0	0	0	0	0	0	0	0	0	0	0	0	13	0	0	0
OTU205	61	154	106	23	33	48	111	77	7	40	27	25	70	36	34	63	0	5	57	11	0	0	14	36	21	53	42	35	57	60	66	40	37	0	0	3	0	13	18	6	32	10	7	20	18	0	0	14	8
OTU168	0	0	21	0	0	4	9	4	0	3	0	9	2	11	2	5	9	2	0	0	3	0	0	36	5	9	14	0	8	2	0	4	4	0	0	0	7	6	3	3	7	3	3	3	0	0	0	2	0
OTU194	0	0	0	0	0	0	0	12	7	0	0	0	0	0	0	0	0	0	0	4	11	0	68	0	23	0	19	47	489	169	120	139	37	65	57	98	86	48	0	64	0	65	36	257	9	0	0	23	0
OTU164	0	0	0	0	0	0	0	0	0	0	0	0	0	0	0	0	0	0	0	494	499	0	136	52	5	0	0	0	0	22	36	16	7	0	0	0	0	0	31	38	14	58	3	414	40	0	18	7	42
OTU219	0	0	43	0	437	0	0	0	0	0	0	0	0	0	5	0	5	5	0	0	0	0	7	3	0	0	0	4	0	0	0	0	4	3	0	3	4	3	25	0	0	0	0	0	191	0	0	0	11
OTU191	0	0	0	23	0	0	0	4	27	0	0	0	2	0	16	0	42	2	0	0	6	8	27	16	0	0	12	4	3	0	5	0	4	22	0	9	11	22	9	6	28	6	3	123	55	38	288	12	11
OTU255	0	0	0	0	0	0	0	0	0	0	0	0	0	0	0	0	0	0	0	0	0	0	0	0	0	0	0	0	0	0	0	0	0	0	0	0	0	0	6	0	0	0	0	0	0	0	0	0	0
OTU279	0	0	0	0	7	0	9	302	27	0	0	2	223	0	34	0	14	20	0	0	0	0	0	0	228	3	0	852	0	0	0	0	0	6	0	0	0	10	0	0	0	0	3	0	15	0	18	0	8
OTU221	30	26	21	117	20	66	73	48	40	19	65	32	20	27	16	56	14	18	14	0	0	5	0	39	28	68	23	35	13	72	25	24	92	0	0	0	0	3	31	16	25	6	0	20	3	13	0	16	15
OTU144	0	0	0	0	0	9	16	0	0	67	57	53	33	44	18	88	19	18	55	0	6	13	0	13	46	77	37	74	75	65	68	56	59	11	9	0	0	29	34	42	32	26	16	20	25	75	108	75	27
OTU210	30	64	74	47	72	9	89	4	27	37	67	19	59	47	14	54	32	25	41	0	23	3	0	10	28	44	28	39	59	29	14	12	26	3	0	0	4	3	25	61	25	6	7	3	22	13	36	68	15
OTU329	0	0	0	0	0	0	0	0	0	0	0	0	0	0	0	0	0	2	0	0	0	0	0	0	0	0	0	0	0	0	0	0	0	601	526	166	339	270	0	0	0	0	0	0	0	0	0	0	0
OTU479	533	205	617	47	13	26	0	0	0	11	2	0	4	0	0	22	0	0	0	4	0	0	0	0	7	12	5	31	54	19	8	28	15	0	0	0	4	0	0	0	0	6	3	3	0	13	54	0	4
OTU178	0	0	0	0	7	0	0	0	0	0	0	0	0	0	0	0	5	0	0	14	17	76	149	97	0	0	5	0	3	0	5	0	0	17	35	114	246	0	0	0	0	0	0	0	15	0	0	0	0
OTU92	0	0	0	0	0	0	0	0	7	0	0	0	0	0	2	0	5	9	0	0	0	0	0	0	0	0	0	0	0	0	0	0	0	0	0	0	0	0	0	0	0	13	0	3	12	1464	36	2	8
OTU239	0	13	106	0	13	22	9	32	13	8	12	9	18	16	9	7	23	9	16	144	117	152	81	162	30	15	9	23	69	53	33	12	22	3	9	0	0	3	3	19	11	0	13	30	9	13	18	9	15
OTU89	0	0	0	0	0	0	0	0	0	0	0	0	4	0	0	0	125	2	0	4	9	0	0	0	0	3	5	0	0	0	0	0	0	3	18	117	481	25	37	3	50	0	69	157	25	0	378	19	34
OTU203	0	0	0	0	0	0	0	0	0	0	0	2	1002	0	0	15	162	603	0	0	0	0	0	0	0	0	0	0	0	0	0	0	0	3	0	0	0	0	0	0	0	0	0	0	0	0	0	0	0
OTU150	0	0	0	0	0	0	3	0	0	0	0	0	0	0	0	0	79	0	0	130	160	37	109	101	14	6	114	43	3	0	22	0	7	81	18	46	15	57	6	0	25	10	207	47	83	13	36	2	87
OTU240	107	103	21	117	46	44	38	56	27	19	35	45	31	58	23	10	32	5	6	0	17	13	14	16	23	30	12	43	44	29	36	40	55	6	0	0	0	0	25	16	7	6	3	7	18	0	0	33	8
OTU326	0	0	0	0	0	0	0	0	0	0	0	0	0	0	0	0	0	0	0	4	0	0	0	0	0	0	0	0	0	0	0	0	0	0	0	0	0	0	0	0	0	0	0	0	22	0	0	0	0
OTU198	0	26	0	23	0	4	0	0	7	29	52	66	33	44	11	61	0	36	74	28	26	52	34	52	19	59	51	54	49	29	44	99	44	0	0	3	0	0	25	55	39	16	7	7	31	0	0	21	23
OTU228	91	116	85	47	52	40	76	44	0	32	30	40	18	44	23	56	0	16	12	0	0	10	0	10	35	24	30	16	36	31	22	36	44	3	0	0	0	10	18	42	18	10	3	7	9	0	18	38	19
OTU284	0	0	0	0	0	0	0	0	0	0	0	0	0	0	0	0	0	5	0	0	0	0	7	0	0	0	0	0	0	0	0	0	0	65	84	495	45	0	0	0	4	10	1024	3	0	0	0	0	4
OTU231	46	13	21	117	33	26	73	8	7	8	25	15	31	16	2	44	9	7	10	35	31	34	14	127	16	9	7	12	13	14	38	20	11	0	0	0	0	3	3	22	11	3	3	0	0	13	18	0	0
OTU206	0	0	0	0	0	0	6	0	0	0	0	0	0	0	0	0	0	0	0	0	3	0	0	0	0	0	0	0	0	0	0	0	0	0	0	0	0	0	145	240	184	198	0	0	0	0	0	0	8
OTU179	0	13	0	210	7	4	0	0	13	0	0	0	0	0	0	0	0	0	0	0	0	0	0	0	30	3	37	1163	0	0	0	0	0	0	0	6	0	0	0	0	0	0	0	0	0	25	18	0	0
OTU141	0	0	0	0	0	0	0	0	7	43	50	62	30	44	21	127	9	7	57	0	9	0	0	6	63	38	37	47	21	56	90	60	62	6	4	0	0	0	37	35	46	42	16	3	28	50	54	80	23
OTU156	0	0	0	0	0	0	0	4	0	59	72	70	28	25	16	80	23	27	82	0	0	10	7	0	46	65	32	31	72	56	96	32	77	14	0	0	0	6	18	42	39	29	3	13	18	13	36	124	30
OTU229	0	0	0	0	0	0	0	0	0	0	0	0	2	0	0	0	0	2	0	389	450	367	272	156	0	0	0	0	0	0	0	0	0	0	0	0	0	3	0	0	0	0	0	0	0	0	0	0	0
OTU387	0	141	734	70	33	4	9	12	34	11	0	17	11	5	11	39	0	2	16	0	0	3	0	0	12	9	19	12	15	5	16	4	22	0	9	0	4	0	18	10	4	0	3	0	0	0	0	5	4
OTU358	0	0	0	0	0	0	0	0	0	0	0	0	0	0	0	0	0	0	0	396	316	288	163	296	0	0	0	4	0	0	0	0	0	0	0	0	0	0	0	0	0	0	0	0	0	0	0	0	0
OTU366	0	0	0	0	0	0	0	0	0	5	0	0	0	0	0	0	14	0	10	193	291	175	197	344	0	0	2	0	0	2	8	0	0	0	0	0	0	0	0	0	0	0	0	0	0	0	0	0	0
OTU62	0	0	0	0	0	0	0	0	0	0	0	2	1610	5	0	0	0	0	0	0	0	0	0	0	0	0	0	0	0	0	0	0	0	0	0	0	0	0	0	0	0	0	0	0	0	0	0	0	0
OTU97	0	0	0	0	0	9	0	0	0	24	30	51	39	55	2	51	9	18	51	18	20	3	7	0	95	80	21	35	62	29	55	56	26	0	0	0	4	13	58	48	11	23	13	3	18	50	0	73	11
OTU266	76	90	74	47	20	35	66	8	13	16	70	45	2	55	9	56	0	11	14	35	14	16	0	23	16	18	39	0	62	17	46	28	11	3	0	0	4	10	37	13	11	26	10	0	28	13	18	5	19
OTU104	0	0	0	0	0	18	3	8	0	43	70	2	46	74	11	75	32	18	27	11	20	0	0	26	67	50	25	31	67	41	16	36	37	0	0	0	0	6	18	35	25	16	3	7	28	38	72	82	11
OTU86	15	0	0	0	0	13	0	8	0	3	15	0	17	11	0	0	79	55	6	4	0	0	0	3	2	0	12	12	0	0	0	0	0	3	9	9	15	3	3	10	7	26	33	7	0	13	0	0	11
OTU169	0	0	0	0	7	0	0	8	13	5	0	2	0	0	0	0	9	25	0	4	3	0	0	19	0	0	0	0	0	0	0	0	0	8	0	0	4	0	22	0	0	10	7	0	0	0	18	0	11
OTU189	30	0	0	0	0	0	0	0	0	99	27	49	26	27	5	19	9	20	70	0	3	3	0	0	35	24	39	35	85	85	66	68	37	3	4	3	4	16	34	22	14	29	7	10	9	50	90	120	19
OTU233	46	90	43	23	0	13	32	52	0	16	30	87	33	41	23	7	0	23	16	4	0	8	0	0	46	27	23	16	21	17	19	40	7	0	0	3	0	13	28	16	18	0	10	10	18	0	36	7	8
OTU112	0	0	0	0	0	0	0	0	0	0	0	0	0	0	0	0	1080	2	0	7	3	0	0	0	0	0	0	0	0	0	0	0	0	0	4	3	179	6	18	0	0	0	0	0	6	0	0	5	0
OTU226	30	0	0	0	0	0	0	0	0	48	67	92	46	80	9	41	5	9	53	7	0	3	0	6	51	68	30	23	88	51	66	36	55	6	0	0	0	3	46	87	46	36	7	7	28	0	54	33	19
OTU375	0	0	0	0	7	0	0	0	0	3	0	0	0	0	0	0	0	0	0	203	191	251	149	341	0	0	0	0	0	0	0	0	0	0	0	0	0	0	0	0	0	0	0	0	0	0	0	0	0
OTU289	30	26	85	140	26	35	32	36	20	24	17	36	28	52	7	34	5	0	35	4	0	0	0	3	19	47	16	8	10	10	52	44	51	0	4	0	0	0	31	13	7	10	10	3	9	13	18	56	11
OTU315	0	13	0	0	33	0	0	0	20	0	0	0	0	0	53	0	250	0	0	0	0	0	7	3	0	0	0	0	0	2	0	0	0	3	0	3	0	0	0	10	0	0	0	13	336	0	0	0	4
OTU360	0	0	21	0	0	0	0	0	0	0	0	0	0	0	0	0	0	0	0	0	0	0	0	0	23	6	619	0	10	0	0	4	0	3	380	378	0	0	0	0	0	0	23	0	0	0	0	0	0
OTU376	0	0	0	0	0	0	0	0	0	0	0	0	0	0	0	0	0	0	0	0	0	0	0	0	12	3	299	0	0	0	0	0	0	457	508	37	0	0	0	0	0	0	144	3	0	0	0	0	0
OTU155	30	26	32	0	0	22	13	20	0	19	2	13	9	14	0	29	9	2	0	0	0	0	0	0	16	15	23	8	23	22	11	12	11	0	22	15	7	3	6	19	4	3	3	7	0	25	18	5	8
OTU211	0	0	0	0	7	0	0	0	0	0	0	0	0	0	0	0	0	0	0	4	3	5	0	16	0	0	0	0	0	0	0	0	0	0	4	0	7	0	0	0	0	10	0	3	0	0	0	0	0
OTU334	0	0	0	0	0	0	0	0	0	0	0	0	0	0	0	0	23	0	0	0	0	24	14	45	0	0	0	0	0	0	0	0	0	0	0	0	0	0	46	3	0	0	0	3	15	275	0	0	0
OTU124	30	0	11	187	39	0	0	0	27	0	0	0	0	0	0	0	5	0	0	7	0	0	0	0	46	3	72	0	10	0	0	0	7	8	44	3	0	6	0	6	46	6	3	0	0	0	18	5	266
OTU105	0	0	11	0	52	9	0	0	27	0	0	4	4	3	291	2	97	27	4	7	0	24	0	23	0	3	7	105	0	0	0	0	15	48	35	6	4	3	0	0	0	3	13	3	0	0	0	63	65
OTU250	0	0	0	0	0	0	0	0	0	0	0	11	1098	0	11	0	32	125	0	0	0	0	0	0	2	0	2	0	0	0	0	0	0	22	0	0	0	6	0	0	0	0	0	0	3	0	0	0	4
OTU245	61	39	32	0	7	13	38	36	0	5	12	19	11	33	0	10	0	9	14	7	0	0	0	6	9	6	7	31	10	10	27	24	15	3	4	6	11	6	22	26	11	3	3	0	0	0	0	26	19
OTU193	0	39	11	47	13	9	16	8	7	3	37	0	4	3	0	0	5	5	49	175	140	126	41	221	2	0	2	16	8	5	3	16	0	0	0	0	0	0	0	3	0	3	3	0	0	0	0	0	0
OTU166	0	0	32	0	39	0	0	0	40	0	0	2	15	0	0	0	23	0	0	14	3	0	7	0	0	0	0	0	13	0	14	0	0	28	0	0	4	29	25	0	4	0	10	0	86	163	0	0	11
OTU180	0	0	11	0	0	0	0	8	0	51	60	36	26	151	2	19	9	23	62	4	6	0	7	0	21	18	16	39	69	46	36	52	51	3	0	0	7	16	25	26	32	23	10	13	12	25	36	82	15
OTU312	46	141	85	70	7	70	54	44	27	13	25	25	20	41	5	39	5	9	27	0	0	0	0	23	12	18	16	12	8	5	55	16	18	3	4	0	0	3	12	10	0	3	0	0	3	13	0	2	8
OTU184	0	0	11	0	0	0	0	0	0	45	12	36	22	47	14	92	19	16	80	4	3	8	0	0	56	27	21	35	39	53	44	20	66	3	0	0	0	16	31	13	11	26	7	3	18	38	72	120	4
OTU259	0	0	0	0	0	0	0	0	13	0	0	0	0	3	0	0	5	0	0	14	0	0	0	0	5	9	19	0	0	0	0	0	0	48	44	80	4	73	15	22	50	19	180	90	129	13	72	2	99
OTU262	0	0	11	0	7	0	0	0	7	0	0	0	0	0	0	0	9	0	0	0	3	5	0	16	0	0	0	0	0	0	3	0	0	3	9	3	7	3	0	6	0	0	0	0	0	0	0	0	0
OTU188	0	13	0	0	0	0	0	8	0	37	52	68	46	60	18	39	9	20	33	0	3	0	0	0	67	30	53	39	44	29	63	79	37	0	4	0	7	13	25	22	11	23	0	7	9	25	18	73	11
OTU122	0	0	0	0	0	0	0	0	0	0	0	0	0	0	14	0	0	0	0	21	9	8	0	0	0	0	0	0	0	0	0	0	0	0	9	9	932	0	0	0	4	0	16	7	0	0	72	2	0
OTU253	15	51	32	70	52	4	13	28	13	11	7	26	9	36	0	17	0	2	4	11	0	3	7	0	9	62	46	19	8	17	16	4	22	11	4	3	4	3	0	19	11	3	0	7	25	13	18	9	224
OTU689	335	116	649	47	20	4	0	4	7	0	0	0	0	0	0	0	0	0	0	0	0	0	0	0	2	6	9	35	5	12	3	16	15	0	0	0	0	0	0	0	0	0	3	3	0	13	0	0	0
OTU296	30	77	53	117	20	9	57	4	13	29	17	32	28	36	2	22	5	18	29	0	0	0	0	16	9	24	14	8	39	36	27	20	29	0	0	0	4	0	25	48	14	0	7	0	0	0	0	19	19
OTU248	0	0	0	0	0	0	0	0	0	0	0	0	0	0	0	0	9	0	0	0	3	0	0	10	0	0	9	0	0	0	0	0	0	0	27	3	19	0	0	0	0	0	0	0	0	0	0	0	0
OTU285	0	0	0	23	7	0	0	0	13	0	0	0	0	0	0	0	0	5	0	0	0	0	0	0	14	0	49	152	0	0	0	0	0	348	57	0	0	0	0	0	0	13	610	3	0	0	0	0	0
OTU418	0	0	0	0	7	4	0	0	0	0	0	0	0	0	5	0	5	2	0	0	0	0	0	0	0	0	2	0	0	0	0	0	0	174	910	9	0	3	0	0	11	0	131	0	0	0	0	0	0
OTU282	91	64	53	23	20	105	35	28	40	21	60	11	39	47	5	29	9	7	21	11	9	0	0	0	9	21	7	12	18	36	60	12	15	0	4	0	0	19	9	38	11	6	7	13	12	0	18	2	8
OTU548	0	0	0	0	0	0	0	0	0	0	0	0	0	0	0	0	0	0	0	0	0	0	0	0	0	0	0	0	0	0	0	0	0	0	4	0	0	0	0	0	0	0	0	0	0	0	0	0	4
OTU243	15	0	11	23	0	9	13	24	13	3	20	21	13	11	5	54	5	2	10	7	6	0	0	13	33	27	12	16	8	48	8	0	7	0	4	0	7	0	3	16	11	6	7	7	0	0	36	14	4
OTU287	0	0	0	0	0	0	0	0	0	0	0	0	0	0	18	0	60	0	2	14	9	3	41	0	0	0	12	0	0	0	0	0	0	56	13	37	15	38	18	58	4	117	102	77	206	0	18	0	8
OTU246	0	0	0	0	0	0	6	4	7	294	12	40	18	330	186	2	9	9	45	4	0	0	0	0	2	15	0	4	0	0	0	4	37	3	0	0	0	0	0	0	4	0	0	0	0	0	0	0	0
OTU299	76	13	64	23	20	31	57	8	0	19	27	51	9	27	11	27	9	0	31	0	0	0	0	10	14	35	19	4	44	94	25	44	26	0	0	0	0	3	25	26	25	10	3	0	9	13	0	23	11
OTU154	0	0	21	117	20	13	13	4	20	3	0	2	0	3	2	0	0	0	14	4	6	8	14	29	0	18	0	39	3	0	0	12	7	6	0	0	0	6	9	0	18	3	26	0	0	25	0	63	323
OTU400	0	13	0	0	0	0	13	0	0	0	0	0	0	0	0	0	0	0	0	200	248	275	143	250	2	0	0	0	0	2	0	0	0	0	0	0	0	0	0	0	0	0	0	3	0	0	0	0	0
OTU316	30	13	11	47	13	13	60	16	34	13	10	38	15	14	18	24	0	0	14	0	0	0	0	10	21	47	23	12	8	19	30	8	22	0	0	0	4	3	6	10	14	3	7	0	6	0	18	14	0
OTU200	0	26	0	0	0	0	0	4	0	54	65	47	18	38	14	56	19	14	45	0	3	0	0	6	33	62	30	12	28	12	33	40	26	11	4	0	4	13	28	32	14	23	0	10	9	25	36	45	8
OTU278	0	0	11	0	7	4	0	4	0	0	0	0	0	0	0	0	0	0	0	0	0	0	0	0	2	0	0	646	0	0	0	0	0	45	252	0	0	0	0	0	0	0	0	0	0	13	0	0	0
OTU411	15	0	0	0	13	9	3	0	0	0	0	8	0	0	2	7	9	0	16	217	180	178	156	166	0	3	2	0	13	5	27	0	4	0	0	0	0	0	0	3	0	0	7	0	0	0	0	0	0
OTU208	0	0	0	0	7	18	0	0	0	45	22	51	33	63	14	49	28	18	25	0	0	0	7	6	26	47	14	54	23	27	44	12	40	3	4	0	4	25	34	26	4	29	0	3	43	25	18	87	11
OTU157	0	0	0	0	0	4	0	0	0	27	57	21	17	49	11	34	5	16	37	4	11	3	0	3	30	53	23	31	28	27	27	60	37	0	0	0	0	13	15	51	14	13	0	3	9	63	90	38	19
OTU608	0	13	43	0	65	0	0	0	1059	0	0	0	0	0	0	0	0	0	0	0	0	0	0	0	9	0	0	0	0	0	0	0	0	0	0	0	0	10	0	0	0	0	0	0	3	0	0	0	0
OTU560	0	0	0	0	0	0	0	0	0	0	0	0	0	0	0	0	0	0	0	0	0	0	0	0	0	0	0	0	0	0	0	0	0	0	0	0	0	0	0	0	0	0	0	0	0	0	18	7	0
OTU327	0	0	53	0	170	0	0	0	722	0	0	0	0	0	2	0	51	20	0	4	0	0	7	0	0	0	0	0	0	0	0	0	0	6	0	0	7	6	12	0	0	0	0	0	49	0	0	0	0
OTU215	0	0	11	0	0	0	0	0	0	27	15	41	35	52	5	49	5	14	21	0	6	0	0	0	37	38	30	39	36	43	36	32	55	0	0	0	0	13	28	38	25	23	3	7	18	50	36	47	0
OTU216	0	0	11	0	0	0	0	0	0	35	30	58	44	16	7	36	14	7	64	0	11	3	0	0	35	41	30	19	31	0	44	56	55	6	0	3	0	13	31	26	7	29	0	3	15	13	0	108	8
OTU173	0	13	21	70	7	0	0	0	7	3	0	0	0	0	0	2	5	0	4	25	14	0	0	23	0	12	16	4	0	0	0	0	4	65	13	12	19	99	0	0	11	3	69	37	62	0	54	2	91
OTU223	0	13	11	0	7	0	0	0	0	0	0	0	4	0	34	0	158	2	0	32	14	13	14	6	0	0	7	0	10	0	0	0	0	11	0	37	0	51	129	13	4	91	0	27	71	25	0	0	0
OTU346	0	0	0	0	0	0	0	0	0	0	0	0	6	0	0	0	0	0	0	221	168	55	231	78	0	0	0	0	0	0	0	0	0	0	0	0	0	0	0	0	0	0	0	0	0	0	0	2	0
OTU321	0	0	0	0	0	0	0	0	0	0	0	0	0	0	0	0	5	0	0	0	0	0	0	0	0	0	0	0	0	0	0	0	0	20	4	6	0	19	18	0	25	6	0	437	215	0	54	2	0
OTU235	0	0	0	0	0	4	0	8	0	43	25	40	28	47	7	27	5	14	12	0	6	0	7	0	56	65	19	8	46	22	19	32	29	11	0	0	0	0	22	16	7	23	3	10	31	25	36	108	0
OTU269	0	0	11	0	7	0	6	0	0	0	0	0	0	0	0	0	5	0	2	21	23	3	0	0	0	0	14	0	0	0	0	0	0	48	0	49	15	54	0	3	28	3	394	13	123	0	18	0	53
OTU347	46	51	138	257	46	4	0	8	182	0	0	0	0	0	0	0	0	0	0	0	0	0	0	0	0	3	0	0	0	7	0	4	0	3	0	3	0	0	6	0	7	19	7	0	3	0	0	9	4
OTU276	0	0	0	47	0	0	3	0	0	32	20	13	44	30	14	27	9	32	27	7	0	0	0	0	35	32	53	16	67	17	22	24	0	6	0	0	0	10	28	19	11	26	10	0	15	13	72	52	23
OTU528	0	0	0	0	0	0	0	0	0	0	0	0	0	0	0	0	0	0	0	0	0	0	0	0	0	0	0	0	0	0	0	0	0	0	0	0	0	0	0	0	0	0	0	0	0	0	0	0	0
OTU77	0	13	11	23	137	4	44	56	20	24	25	32	7	8	2	2	5	2	0	0	0	0	20	0	12	6	16	27	0	0	5	4	11	3	0	0	7	6	6	13	0	3	190	0	3	0	18	9	15
OTU207	0	0	0	0	0	0	0	0	0	19	40	32	41	38	9	34	5	7	23	4	3	0	0	0	42	50	12	23	59	48	38	48	37	0	0	0	0	0	22	32	11	13	0	10	6	25	90	49	11
OTU225	0	13	0	0	13	0	0	0	7	40	52	36	33	33	14	17	9	9	21	0	3	3	0	0	51	32	42	12	13	12	66	32	40	3	4	0	0	10	22	29	21	16	0	7	0	25	36	94	11
OTU195	0	0	0	0	72	0	0	28	20	0	0	0	7	0	55	0	28	191	0	42	26	10	14	0	12	0	5	8	21	0	0	0	0	0	0	0	67	0	3	0	0	0	3	3	18	0	0	0	342
OTU324	107	0	0	0	0	0	0	0	0	27	25	36	28	25	5	19	5	16	55	0	3	10	7	0	30	0	14	12	54	27	19	56	44	0	0	0	4	0	34	26	11	13	3	17	15	25	18	40	8
OTU390	30	77	11	23	46	0	57	12	0	19	50	40	30	19	7	17	5	2	29	4	0	0	0	10	9	15	16	23	5	14	22	36	37	8	4	0	0	0	9	42	18	13	3	3	0	13	18	9	4
OTU482	0	0	0	0	0	0	0	0	0	0	0	0	0	0	0	0	0	0	0	0	0	0	0	0	0	0	0	0	0	0	0	0	0	90	133	46	4	0	0	0	0	3	797	0	0	0	0	0	0
OTU270	15	0	21	0	7	9	35	8	0	5	35	4	2	55	0	39	5	14	21	14	17	24	20	71	5	21	5	47	8	24	14	36	7	0	0	0	0	0	6	19	4	0	0	0	3	13	0	7	0
OTU280	0	0	0	0	0	0	0	0	0	0	0	6	960	0	0	0	0	48	0	0	0	0	0	0	0	0	0	0	0	0	0	0	0	0	0	0	0	0	0	0	0	0	0	0	0	13	0	0	0
OTU351	61	51	0	70	7	26	57	36	7	8	5	25	13	8	11	32	0	20	23	0	0	8	0	0	35	6	16	19	64	22	19	40	11	0	0	0	7	16	3	19	18	6	0	0	3	13	0	14	0
OTU357	46	39	32	0	26	31	51	24	0	27	12	9	26	22	7	12	5	5	25	0	0	8	0	0	28	21	9	27	18	31	27	48	26	0	0	0	0	0	6	22	11	19	3	7	3	25	18	28	15
OTU190	15	0	0	0	0	0	3	0	0	35	12	45	26	44	9	36	9	23	18	0	6	0	0	10	12	24	9	27	8	41	38	60	37	0	0	0	7	6	15	29	25	10	3	10	18	13	0	110	8
OTU350	0	0	0	0	0	0	0	0	0	0	0	0	0	0	0	0	0	0	0	0	0	0	0	0	0	0	0	19	0	0	0	0	0	0	4	0	1021	0	0	0	0	0	0	0	0	0	0	0	0
OTU222	0	0	0	0	0	0	0	0	0	21	40	13	35	58	5	44	5	14	41	4	3	3	0	0	42	50	19	23	26	41	22	56	44	0	0	0	0	3	12	29	11	52	0	3	15	13	36	42	4
OTU307	0	0	0	0	7	0	0	12	13	0	0	0	0	0	0	0	9	0	0	0	0	3	0	0	0	0	5	0	3	0	8	0	0	31	9	6	7	25	15	45	131	13	85	83	55	0	36	0	49
OTU381	122	26	43	23	26	26	13	24	0	24	12	17	17	3	2	32	0	5	2	4	6	8	0	42	7	6	7	31	5	2	8	12	4	0	0	0	0	0	9	0	4	0	0	0	0	0	0	2	4
OTU485	0	0	0	0	0	0	0	0	0	0	0	0	0	0	0	0	0	0	0	382	211	241	20	156	0	0	0	0	0	0	0	0	0	0	0	0	0	0	0	0	0	0	0	0	0	0	0	0	0
OTU237	0	0	0	0	7	0	3	0	0	0	0	0	0	0	0	0	9	0	0	14	26	3	177	0	72	3	7	268	165	27	3	64	66	22	0	3	0	0	3	16	4	19	0	0	0	0	0	7	0
OTU257	0	0	11	47	20	0	0	0	20	0	0	2	0	0	0	2	0	0	0	0	0	0	0	0	2	0	0	0	3	0	8	0	7	14	0	0	15	0	6	0	4	3	7	0	6	0	0	9	0
OTU308	15	0	0	0	7	0	0	0	0	0	10	0	57	0	37	2	672	50	0	0	0	0	0	0	9	0	0	0	0	0	0	0	0	0	0	0	0	0	3	0	14	0	49	3	37	0	0	0	0
OTU436	0	0	0	0	0	0	0	0	0	0	0	0	0	0	0	0	0	0	0	0	0	0	0	3	0	3	0	0	0	0	0	4	0	0	0	3	0	38	0	13	28	16	0	80	185	401	0	0	27
OTU371	46	0	11	70	0	13	9	28	7	40	10	47	33	38	14	22	0	16	4	18	11	0	0	0	9	47	19	16	26	24	22	12	29	8	0	0	0	6	0	10	7	6	0	0	9	0	0	7	15
OTU290	0	0	0	47	0	0	0	8	0	37	47	21	20	19	7	36	9	23	39	0	0	0	0	0	67	30	16	27	15	24	16	20	29	6	0	0	0	0	12	32	7	13	7	7	6	0	54	84	4
OTU483	0	0	0	23	0	4	0	0	0	0	0	0	0	0	0	2	5	0	0	0	0	0	0	3	0	0	2	0	0	0	0	0	4	0	0	9	4	3	0	0	7	6	75	3	6	13	684	0	46
OTU311	0	0	0	0	0	0	0	0	0	0	0	0	0	0	0	0	0	0	0	0	0	0	0	0	0	0	0	0	0	0	0	0	0	0	0	0	0	0	231	260	357	71	0	0	0	0	0	0	0
OTU263	0	0	0	0	0	0	3	0	0	0	0	0	0	0	0	0	5	11	6	0	9	0	7	19	0	0	5	4	0	0	5	4	4	0	0	0	0	0	0	0	0	6	0	0	0	0	0	0	0
OTU419	0	0	0	0	7	0	0	0	0	0	0	2	2	3	71	0	264	2	0	0	0	0	0	0	0	0	56	0	0	0	0	8	0	14	4	9	0	10	34	0	0	3	3	47	18	13	36	0	4
OTU171	0	0	0	0	0	0	0	0	0	24	20	75	28	36	18	41	5	0	45	0	9	5	0	0	19	24	23	16	33	14	44	16	33	0	4	0	0	10	15	0	11	19	7	3	9	38	36	75	19
OTU256	0	0	0	0	0	0	0	0	0	27	20	26	15	49	14	22	5	9	31	11	0	8	0	16	23	50	28	12	28	29	11	16	37	3	0	0	4	16	22	3	14	23	3	0	6	25	72	49	19
OTU455	0	0	0	0	0	0	9	0	0	795	7	2	0	0	5	7	5	0	10	0	0	0	0	0	0	24	0	8	0	7	0	0	4	3	0	0	0	0	3	0	11	3	0	0	0	0	0	14	4
OTU267	0	0	0	0	7	0	0	0	0	27	22	30	20	25	5	24	5	16	51	0	0	0	0	0	21	50	35	8	10	24	11	44	51	3	0	0	4	3	40	3	4	3	3	0	18	63	54	73	11
OTU377	61	64	21	0	33	4	32	24	0	16	22	9	18	22	2	12	19	9	35	0	0	3	7	0	5	12	9	8	0	19	22	20	15	8	0	3	4	0	18	19	4	6	3	10	12	25	18	12	0
OTU540	0	0	0	0	0	0	0	0	0	0	0	0	0	0	0	0	0	0	0	0	0	0	0	0	0	0	0	0	0	0	0	0	0	0	0	0	917	0	0	0	0	0	0	0	0	0	0	0	0
OTU298	30	0	11	47	0	0	0	4	0	0	0	0	0	0	0	0	0	0	0	0	3	0	0	0	0	9	14	4	0	0	5	0	0	17	4	3	4	10	0	0	7	3	7	0	0	0	0	7	8
OTU325	0	0	0	47	0	0	0	0	0	37	30	9	7	47	7	27	5	18	29	0	0	3	0	0	14	21	28	4	39	27	19	12	29	8	0	0	0	13	9	38	7	3	3	0	9	38	36	66	30
OTU440	0	26	43	47	26	13	28	40	40	27	10	4	11	5	7	29	5	5	10	0	0	0	0	0	9	27	16	23	10	2	25	48	0	0	0	0	0	3	6	19	0	3	0	0	0	0	0	12	15
OTU264	0	0	0	0	0	0	0	0	0	0	0	0	0	0	0	0	0	0	0	11	37	5	75	0	0	0	5	4	3	2	0	0	0	0	0	34	4	0	0	6	4	10	7	10	3	288	108	171	0
OTU445	0	0	0	0	0	0	0	0	0	0	0	0	0	0	904	0	0	0	0	0	0	0	0	0	2	0	0	0	0	0	0	0	0	8	0	0	0	0	0	0	4	0	0	0	0	0	0	0	0
OTU395	30	0	11	0	0	4	0	0	0	8	15	25	24	181	5	15	0	7	10	0	0	0	0	0	12	18	12	4	41	7	5	20	18	8	0	0	0	6	18	29	7	6	0	13	108	50	18	30	8
OTU796	0	0	0	0	0	0	0	0	0	0	0	0	0	0	0	0	0	0	0	0	0	0	0	0	0	0	0	0	0	0	0	0	0	0	0	0	0	0	0	0	0	0	0	0	0	0	0	0	0
OTU621	0	0	74	187	98	0	0	32	250	0	0	0	0	0	0	0	0	0	0	0	0	0	0	0	5	0	0	0	0	0	3	0	4	0	0	0	0	0	0	0	0	6	0	3	0	13	0	0	4
OTU365	0	26	11	0	7	9	13	4	13	0	20	2	2	5	0	0	0	7	6	105	140	134	27	143	0	0	0	0	10	0	16	4	4	0	0	0	0	0	0	0	0	0	7	7	0	0	0	5	8
OTU323	0	0	0	0	7	66	13	16	7	16	15	0	11	16	5	0	5	5	10	126	68	92	41	0	0	3	2	0	3	10	0	4	0	0	0	0	0	0	0	13	0	10	0	0	0	0	0	0	0
OTU446	0	26	11	23	52	4	13	12	7	5	10	0	0	38	28	22	5	0	12	0	23	0	54	58	0	3	2	0	26	5	14	8	4	0	0	0	0	3	6	0	0	0	0	7	0	0	18	0	0
OTU430	0	0	0	0	0	0	0	0	0	0	0	0	0	0	0	0	42	2	0	7	0	0	0	0	0	0	7	0	0	0	0	4	0	31	18	61	60	48	0	3	4	3	26	13	145	0	0	0	0
OTU356	15	0	0	0	0	0	0	0	0	21	32	55	26	49	9	32	0	0	37	0	26	10	0	0	30	32	14	35	31	19	16	12	18	0	0	0	0	0	22	22	25	23	0	3	6	13	18	40	4
OTU138	0	0	0	23	0	0	0	0	0	0	0	0	0	0	0	0	9	2	0	0	0	0	0	6	5	6	2	4	49	5	19	28	7	14	22	6	4	105	3	13	18	26	0	17	34	50	0	0	0
OTU340	0	13	0	0	0	13	0	8	0	11	0	4	9	16	0	0	0	2	6	63	6	21	0	0	2	0	7	4	13	80	3	12	0	0	0	0	0	3	3	0	0	0	0	0	0	0	0	0	0
OTU159	0	0	0	0	26	0	0	0	101	0	0	2	0	3	0	0	19	0	2	25	20	18	34	0	5	9	0	8	0	46	0	0	7	20	9	0	26	10	31	0	0	0	0	0	3	0	0	124	53
OTU432	0	0	0	0	0	0	0	0	0	0	0	0	0	0	2	0	14	0	0	0	0	0	7	0	0	0	0	0	0	0	0	0	0	8	0	0	0	6	123	0	0	0	0	17	326	0	0	0	0
OTU313	0	0	0	0	7	0	0	0	0	0	0	2	0	0	9	0	19	0	0	49	26	0	0	0	5	0	7	0	0	0	0	0	0	160	13	25	7	216	0	0	0	6	82	0	9	0	0	14	15
OTU450	0	0	0	0	0	0	0	0	0	0	0	0	0	0	0	0	0	0	0	0	23	10	20	23	0	0	0	0	0	0	0	0	0	3	9	0	0	0	9	3	4	23	0	73	9	313	18	2	0
OTU232	0	0	0	0	0	0	0	0	0	0	0	0	0	0	0	0	9	0	0	56	60	21	34	0	5	0	30	51	0	14	14	0	7	11	4	6	0	6	12	13	0	0	3	13	68	0	108	7	0
OTU532	0	0	0	0	0	0	0	0	0	0	0	0	0	0	0	0	0	0	0	0	0	0	0	0	9	0	246	0	0	0	0	0	0	399	159	6	0	3	0	0	0	0	10	3	0	0	0	0	0
OTU152	0	0	0	0	0	4	0	4	0	0	0	0	0	0	7	0	23	0	0	4	6	0	0	0	0	0	0	0	0	0	0	0	0	0	4	18	425	19	3	0	7	3	59	13	34	0	0	7	15
OTU573	0	0	0	23	0	0	0	0	0	0	0	0	0	0	0	0	0	0	0	0	0	0	0	0	0	0	0	0	0	0	0	0	0	6	0	6	4	0	28	6	7	0	7	23	34	0	0	0	30
OTU367	0	13	0	0	0	0	3	0	0	40	25	25	7	27	9	24	5	7	18	0	0	0	0	0	21	59	25	4	10	39	33	12	29	0	0	0	4	3	6	26	11	13	3	3	9	0	0	61	30
OTU457	76	26	0	0	13	13	22	24	27	13	0	30	15	38	2	10	9	5	25	0	0	0	0	0	7	6	2	4	15	22	33	8	7	0	0	0	0	0	0	29	4	0	3	3	6	25	0	26	0
OTU569	0	0	21	0	183	0	0	0	398	3	0	0	0	0	0	0	5	0	0	0	11	0	20	0	0	0	0	0	0	0	0	0	0	6	0	3	0	19	89	0	0	0	0	0	12	0	0	0	23
OTU531	0	0	0	0	0	0	0	0	0	0	0	0	0	0	0	0	0	0	0	0	0	0	0	6	0	0	0	0	0	0	0	0	0	22	0	0	4	0	52	0	4	3	0	13	3	0	0	0	4
OTU461	15	39	43	47	0	0	47	20	7	3	25	4	28	14	2	15	14	9	27	0	0	0	0	0	26	0	21	8	15	14	19	12	4	0	0	0	0	0	25	32	0	6	3	7	6	0	0	33	11
OTU584	0	0	0	0	0	0	0	0	0	0	0	0	0	0	0	0	0	0	0	0	0	0	0	0	0	0	0	0	0	0	0	0	0	0	49	507	246	0	0	0	0	0	0	0	0	0	0	0	0
OTU427	0	0	0	0	0	0	0	0	0	11	0	0	0	0	0	0	426	39	301	0	3	5	7	0	0	0	0	0	0	0	0	0	0	0	0	0	0	0	0	0	0	0	0	0	0	0	0	0	0
OTU297	0	0	0	0	0	0	0	0	0	0	0	0	0	0	0	0	0	0	0	0	3	0	0	0	0	0	0	0	0	0	0	0	0	0	4	3	101	6	0	0	7	0	3	540	43	0	54	2	0
OTU344	0	26	0	23	7	0	0	12	13	3	0	0	6	0	0	7	65	296	0	0	11	13	20	0	5	0	0	0	3	2	0	0	0	39	9	3	0	6	3	0	0	3	0	0	0	0	0	0	19
OTU447	0	26	0	0	0	0	0	0	7	0	0	0	0	0	0	0	0	0	0	0	3	3	0	0	0	6	0	47	0	0	0	0	0	28	0	0	0	0	0	0	0	3	3	3	3	0	0	2	201
OTU489	0	13	32	23	39	26	44	8	20	3	17	15	4	11	0	10	0	20	18	0	0	0	0	0	14	15	7	8	10	2	3	16	22	0	0	3	0	3	15	26	7	6	3	7	0	38	36	28	11
OTU341	0	0	21	0	0	0	3	0	0	19	5	40	28	3	5	24	14	7	33	0	11	3	0	0	14	18	23	12	28	58	38	32	22	3	0	0	0	16	12	19	21	3	7	3	6	25	18	49	11
OTU498	0	26	96	0	46	0	13	12	7	11	35	25	20	5	0	15	0	11	4	0	0	0	0	0	5	18	12	19	5	36	19	8	37	0	0	0	0	0	9	13	11	3	0	0	3	13	18	26	8
OTU330	0	0	0	0	0	0	0	0	0	19	30	11	22	80	7	56	5	11	10	0	0	0	7	0	12	44	7	19	21	17	19	24	22	0	0	0	0	3	22	22	11	10	10	3	25	13	18	35	23
OTU332	0	0	0	23	0	18	0	0	0	8	57	15	22	115	7	29	5	30	10	4	3	0	0	0	30	47	25	23	31	43	22	20	0	0	0	0	0	6	18	13	0	13	0	10	3	0	0	52	8
OTU261	0	0	0	0	0	0	0	4	0	0	0	13	0	0	0	0	0	0	0	4	9	0	7	6	0	0	2	0	0	0	0	0	0	0	0	0	4	0	0	6	4	0	0	0	0	0	0	0	4
OTU469	76	26	32	47	7	18	28	24	20	13	25	9	9	14	0	19	5	5	18	0	0	10	0	0	5	27	5	8	5	7	0	8	11	0	9	0	0	0	12	32	0	16	0	3	12	13	0	14	8
OTU181	0	0	0	0	0	0	0	0	0	0	0	0	81	0	0	0	454	2	2	0	0	0	0	10	0	0	0	0	0	0	0	0	0	0	0	6	0	0	0	0	0	0	0	0	0	0	0	0	0
OTU491	0	0	0	0	0	0	0	0	0	0	0	0	4	0	767	0	0	0	0	0	0	0	0	0	0	0	0	0	0	0	0	0	0	0	0	0	0	0	0	0	0	0	0	0	0	0	0	0	0
OTU214	0	0	0	0	0	0	0	0	0	0	0	0	2	0	0	0	0	0	0	0	0	0	0	0	0	0	0	0	0	0	0	0	0	0	0	0	0	0	3	0	0	3	3	30	132	13	0	0	4
OTU534	0	0	0	0	0	0	0	0	0	0	0	0	0	0	0	0	0	0	0	0	0	0	0	0	0	0	0	0	0	0	0	0	0	0	0	0	0	0	0	0	4	0	0	320	409	13	0	0	0
OTU881	0	0	0	0	0	0	0	0	0	0	0	0	0	0	0	0	0	0	0	0	0	0	0	0	0	0	0	0	0	0	0	0	0	0	0	0	0	0	0	0	0	0	0	0	0	0	0	0	0
OTU437	30	0	11	0	20	0	0	0	13	128	22	41	7	124	99	0	5	5	21	0	0	0	0	0	0	9	0	12	3	0	0	0	37	3	0	0	0	0	0	13	0	0	0	0	0	0	0	5	0
OTU304	30	0	11	0	0	0	0	0	13	0	0	0	0	0	0	0	0	5	0	0	3	0	0	0	2	0	5	0	3	0	0	0	0	0	4	3	4	0	0	0	0	6	0	0	0	0	0	0	15
OTU98	0	0	0	0	7	4	9	12	7	0	0	0	0	0	9	0	19	0	0	11	9	0	0	0	0	0	0	4	0	0	0	0	0	0	9	15	377	10	18	0	18	0	30	33	18	0	18	5	8
OTU117	0	0	0	0	0	0	0	0	0	0	0	0	0	0	5	0	93	0	0	0	9	0	0	0	2	0	0	0	0	0	0	0	0	0	4	18	261	13	37	0	0	10	23	0	3	0	0	14	0
OTU382	0	13	0	23	0	0	6	0	7	0	0	2	0	0	41	0	79	2	0	4	0	0	0	0	2	0	2	0	0	0	0	0	4	39	4	6	11	22	0	0	18	0	52	23	6	0	0	0	27
OTU454	30	0	43	23	20	22	22	28	20	16	37	11	30	27	2	12	5	0	23	7	0	0	0	0	9	12	7	8	23	0	30	20	33	0	0	0	4	3	9	6	4	3	7	3	6	0	0	30	15
OTU697	0	0	0	0	0	0	0	0	0	0	0	0	0	0	0	0	0	0	0	0	0	0	0	0	0	0	2	0	0	0	0	0	0	0	331	0	0	0	0	0	0	13	390	0	0	0	0	0	4
OTU486	61	103	32	0	13	4	22	24	13	0	22	13	4	33	9	2	5	2	18	4	0	0	0	0	12	9	5	8	5	10	0	36	11	3	9	0	0	3	6	16	11	6	3	3	9	0	0	12	0
OTU420	0	0	11	0	7	4	0	0	0	0	0	0	0	0	117	0	287	0	0	0	3	0	0	0	0	3	0	4	0	0	0	0	0	51	0	3	0	10	0	3	4	6	13	3	22	0	0	0	0
OTU426	15	26	53	23	7	22	35	16	13	8	2	8	11	14	5	12	9	0	8	14	3	3	0	42	12	3	7	8	5	0	0	0	7	0	0	0	0	3	0	0	0	10	3	0	0	0	0	7	0
OTU431	0	0	0	0	0	0	0	0	0	0	0	0	0	0	0	0	0	0	0	0	0	0	0	0	0	0	0	12	0	0	0	0	0	0	0	0	0	0	0	0	0	0	0	103	62	38	36	23	68
OTU116	0	0	0	0	0	0	3	0	7	0	2	0	0	0	14	0	139	0	0	0	3	0	0	0	0	0	0	0	0	0	0	0	0	0	0	9	82	3	22	0	4	0	16	0	22	0	0	7	0
OTU640	0	0	0	0	0	0	0	0	0	0	0	0	0	0	0	0	0	2	0	0	0	0	0	0	0	0	0	0	0	0	0	0	0	0	18	0	0	3	0	3	11	91	400	7	0	13	36	0	4
OTU84	0	0	11	0	0	0	0	0	20	0	0	0	0	5	25	0	5	0	0	0	0	0	0	0	0	0	12	0	0	0	0	0	4	20	13	6	0	10	0	0	21	3	7	0	0	0	0	21	114
OTU394	0	0	0	0	0	0	0	12	0	0	0	0	0	0	0	0	0	0	0	0	0	0	48	0	0	0	5	0	0	0	0	0	0	11	0	0	0	0	0	0	0	0	3	0	0	0	0	0	106
OTU247	0	0	0	0	0	0	0	0	13	0	0	0	0	0	0	10	0	0	0	42	26	128	14	117	0	0	0	0	0	0	0	0	0	8	0	0	0	0	0	0	0	0	0	340	6	0	0	0	4
OTU306	0	0	0	0	20	4	0	0	0	0	0	0	2	0	0	0	23	0	0	11	3	0	0	3	0	3	42	0	0	0	0	0	0	17	4	3	15	10	0	10	0	3	112	27	34	13	36	0	61
OTU320	0	0	0	0	52	0	3	4	27	0	0	2	0	0	0	0	0	2	0	95	160	3	7	3	30	18	32	171	5	29	0	0	4	20	9	3	11	3	0	0	4	0	7	7	0	0	0	0	4
OTU333	0	0	0	0	0	0	0	0	0	27	10	36	28	30	14	58	0	14	12	0	0	0	0	0	5	32	5	12	23	14	11	0	29	3	0	0	0	6	15	10	14	10	3	3	3	38	54	49	11
OTU478	0	0	64	0	0	0	13	0	0	21	2	13	28	27	11	49	9	14	4	0	3	3	20	0	37	18	2	12	39	29	16	16	15	3	0	0	0	3	18	19	4	3	7	3	3	0	18	5	15
OTU336	0	0	0	0	0	0	0	0	0	0	0	0	0	0	0	0	0	0	0	0	0	0	0	0	0	0	0	8	0	0	0	0	7	0	0	0	0	0	105	176	46	227	0	0	0	0	0	0	15
OTU399	15	0	11	0	0	0	0	0	0	27	17	25	37	19	5	15	9	14	18	0	6	5	0	13	23	18	19	19	10	46	8	20	4	6	0	0	4	3	25	3	0	13	7	3	0	0	18	9	11
OTU201	0	0	0	0	7	0	0	0	0	0	0	0	0	0	0	0	0	0	0	0	0	0	0	0	0	0	0	0	0	0	0	0	0	11	0	0	0	0	0	0	0	0	10	0	3	0	0	0	277
OTU309	15	0	11	0	91	0	0	0	20	0	0	0	0	0	0	0	9	2	0	0	6	10	7	0	2	0	7	0	0	0	0	0	7	56	4	6	4	13	0	0	7	3	72	7	15	0	18	0	19
OTU402	0	0	0	0	0	0	0	0	0	27	22	9	18	33	5	27	9	2	33	0	14	8	0	10	28	50	32	23	10	27	30	12	18	0	0	0	0	6	9	29	14	16	3	3	0	38	0	0	11
OTU544	0	0	0	0	0	0	0	0	0	0	0	0	0	0	0	2	14	221	0	0	0	0	0	0	0	0	25	0	0	0	0	0	0	81	305	25	0	0	0	0	0	0	0	0	0	0	0	0	0
OTU526	0	0	0	0	0	0	0	0	0	0	0	0	0	0	0	0	0	0	0	0	0	0	0	6	2	0	0	0	57	0	0	4	4	0	0	0	0	0	0	0	0	10	0	43	12	526	18	0	0
OTU318	0	0	0	0	0	0	0	0	0	29	25	6	18	22	14	17	28	2	33	4	3	3	0	0	33	21	16	4	26	10	52	36	7	3	0	0	0	6	9	13	4	26	3	0	52	13	18	12	15
OTU227	0	0	0	0	0	0	0	0	0	0	0	0	0	0	0	5	9	2	0	88	63	18	27	0	5	6	25	4	28	27	27	4	0	8	4	25	0	3	0	0	4	0	0	3	95	0	0	16	8
OTU407	0	0	0	0	0	0	0	0	0	0	0	0	0	3	0	0	9	0	0	7	0	0	7	0	0	0	2	4	0	0	0	0	0	3	4	83	15	19	18	38	11	81	7	140	77	0	18	21	8
OTU234	0	0	0	0	0	0	0	0	0	0	0	0	2	3	0	0	0	0	0	25	31	37	27	19	0	9	0	70	36	27	25	0	15	0	0	0	0	0	0	0	0	0	0	0	0	50	18	2	0
OTU530	15	77	11	70	13	4	22	12	20	5	5	17	9	14	5	5	5	7	10	0	0	0	0	0	7	3	14	8	8	27	30	20	18	3	0	0	4	3	0	10	0	6	3	0	6	13	0	19	0
OTU217	0	0	0	0	0	0	0	0	0	0	0	0	0	3	2	0	9	0	0	102	46	10	14	0	2	3	9	0	3	0	5	195	0	6	0	0	0	0	0	0	0	3	200	10	9	0	0	0	0
OTU693	0	0	0	0	0	0	0	0	7	0	0	0	0	0	0	0	0	0	0	109	168	118	54	58	0	0	0	0	0	0	0	0	0	0	0	0	0	0	0	0	0	0	0	0	0	0	18	0	0
OTU197	0	0	0	0	0	0	0	0	13	0	0	0	0	0	2	0	46	2	0	0	0	0	0	0	0	0	0	0	0	0	0	0	0	0	4	3	336	0	15	0	4	6	39	20	25	0	0	0	4
OTU424	0	0	0	0	0	0	0	0	0	120	15	26	0	93	60	5	9	2	43	0	0	3	14	0	2	0	7	31	0	0	5	8	22	0	0	0	0	0	0	3	0	0	0	3	0	0	0	2	4
OTU642	0	0	0	0	0	0	0	0	0	0	0	0	0	0	0	0	0	0	0	0	0	0	0	0	0	0	0	0	0	0	0	0	0	550	97	9	0	0	0	0	0	0	0	0	0	0	0	0	0
OTU339	0	13	0	0	0	0	0	0	0	0	0	8	0	0	96	2	297	5	0	0	0	3	0	0	0	0	14	4	33	24	14	0	0	3	0	0	0	92	0	0	0	0	10	0	0	0	0	0	0
OTU393	0	0	0	0	7	0	0	0	0	3	5	17	31	19	5	39	0	5	16	0	9	3	0	3	14	38	12	19	33	19	25	28	40	0	0	0	0	10	9	6	4	10	3	0	12	0	18	23	4
OTU511	0	0	0	0	0	0	0	0	0	0	0	0	0	0	0	2	70	0	0	0	0	0	0	0	0	0	0	0	0	0	0	0	0	6	0	12	4	6	9	10	4	71	7	314	6	0	18	0	19
OTU656	0	13	0	0	0	0	0	0	7	0	0	0	0	0	0	5	0	2	0	56	91	86	61	101	2	0	2	0	3	0	0	0	0	0	0	0	0	0	0	0	0	3	3	0	0	38	0	0	4
OTU265	0	0	11	0	26	0	0	0	88	0	0	0	28	0	21	0	97	59	0	0	0	0	0	45	2	0	0	191	0	0	0	0	0	0	0	0	0	0	0	0	0	0	0	3	28	13	0	0	0
OTU434	0	0	0	0	0	0	9	0	0	0	0	0	0	0	0	0	0	0	0	0	0	0	0	10	0	0	0	0	0	0	0	0	0	0	18	9	4	0	0	0	0	0	0	0	0	0	0	0	0
OTU218	0	0	0	0	0	0	6	4	0	0	0	0	0	0	0	0	9	0	0	25	17	0	0	0	2	12	32	0	0	10	0	0	4	53	4	6	26	19	6	13	0	0	85	50	18	0	0	14	8
OTU518	0	0	0	0	0	0	0	0	0	0	0	0	2	0	96	2	134	2	0	0	0	0	0	0	0	0	0	12	0	0	0	0	0	0	0	0	0	0	108	0	0	0	3	0	0	25	0	0	0
OTU1504	0	0	0	0	0	0	0	0	0	0	0	0	0	0	0	0	0	0	0	0	0	0	0	0	0	0	0	0	0	0	0	0	0	0	0	0	0	0	0	0	0	0	0	113	0	13	504	0	4
OTU555	46	51	21	23	20	4	3	0	7	16	7	15	13	3	7	10	5	11	6	0	0	0	0	0	2	0	14	12	26	10	0	12	18	0	0	0	0	6	18	3	4	19	3	0	3	0	0	2	4
OTU292	0	0	0	0	7	0	0	0	0	0	0	0	0	0	0	0	0	0	0	0	0	0	0	3	5	0	16	148	0	0	0	0	0	39	40	3	0	0	0	0	0	0	0	0	0	0	0	0	23
OTU872	0	13	11	0	0	4	6	0	0	5	0	0	0	5	0	0	0	0	0	0	17	0	489	0	0	0	2	4	0	5	0	0	0	0	0	0	0	0	0	0	0	0	0	0	0	0	0	0	4
OTU868	0	0	0	0	0	0	0	0	0	0	0	0	0	0	0	0	0	0	0	0	0	0	0	0	0	0	2	0	0	0	0	0	0	0	0	0	0	0	0	0	7	0	13	43	0	0	504	0	8
OTU186	0	0	0	0	0	0	0	0	0	0	0	0	0	0	5	0	56	0	0	4	0	0	0	0	0	0	0	0	0	0	0	0	0	0	4	22	175	3	6	0	0	0	20	10	0	0	0	0	0
OTU349	0	0	0	0	0	0	3	4	0	0	0	0	0	0	76	0	42	2	0	0	0	0	7	0	5	0	7	4	0	0	0	0	0	45	0	18	0	64	3	0	7	0	39	0	12	13	0	2	11
OTU456	0	13	11	0	0	9	0	0	0	8	2	23	6	8	0	0	0	2	0	14	17	26	34	78	9	6	2	4	0	0	0	0	7	0	0	0	0	0	0	0	0	3	0	3	3	0	0	2	0
OTU687	0	0	0	0	0	0	0	0	7	5	0	0	0	0	0	0	0	0	0	84	140	79	27	185	0	0	0	0	10	0	0	0	0	0	0	0	0	0	0	0	0	0	0	3	0	0	0	0	0
OTU183	0	0	0	0	7	0	0	8	0	0	0	0	0	0	7	0	28	0	0	0	9	0	0	0	0	0	0	0	0	0	0	0	0	0	22	28	395	3	0	0	7	0	16	7	15	0	0	9	8
OTU374	0	0	0	23	0	0	0	0	0	45	22	30	11	22	2	24	0	11	25	0	0	0	0	3	23	27	7	4	23	39	14	4	18	6	0	0	0	0	6	6	4	10	0	3	18	25	18	56	4
OTU422	0	0	0	0	0	0	0	4	7	27	27	15	18	5	11	27	19	2	31	0	0	0	0	0	21	15	5	8	23	7	25	40	26	3	0	0	0	3	0	19	14	3	0	3	6	13	0	33	8
OTU373	15	0	0	0	0	0	0	0	0	5	20	19	24	11	5	5	5	9	27	0	3	0	0	13	23	21	19	23	8	12	27	0	4	3	0	0	0	3	18	13	14	3	3	3	3	0	36	52	8
OTU380	0	0	0	0	0	0	0	0	0	0	0	0	0	0	0	0	0	0	0	0	9	0	0	6	12	3	81	8	3	0	0	0	0	31	0	3	19	41	25	0	14	19	3	13	28	0	0	30	4
OTU612	76	13	0	47	13	22	3	16	13	11	7	0	0	3	9	39	5	0	0	0	0	0	0	19	21	15	5	8	18	5	14	0	11	0	0	0	0	3	0	22	11	0	0	3	0	0	0	12	0
OTU369	0	0	0	0	0	0	0	0	0	24	0	47	31	33	7	17	0	11	23	0	3	0	0	3	30	18	12	12	18	2	30	20	29	0	0	0	0	6	0	19	11	16	3	0	3	13	18	33	27
OTU470	0	13	43	23	0	0	0	4	7	0	0	0	0	0	0	0	0	0	0	7	6	0	0	0	0	0	2	0	0	0	0	0	0	0	0	0	0	3	0	0	7	10	16	3	0	0	18	9	15
OTU592	0	13	0	23	13	18	13	8	0	0	20	6	9	11	9	10	0	0	4	0	3	0	0	0	5	6	0	4	21	12	8	12	7	6	4	0	0	10	15	3	4	6	0	3	12	0	0	0	4
OTU345	0	0	0	0	0	0	0	0	0	0	0	0	4	0	14	2	0	16	0	0	0	0	0	0	5	0	0	0	0	0	0	0	0	6	0	6	0	0	0	0	0	0	0	0	0	0	0	5	4
OTU277	0	0	11	23	7	0	0	0	20	0	0	2	20	0	30	0	153	25	0	0	0	86	0	45	2	0	0	0	0	2	0	0	0	6	0	0	0	0	0	0	0	0	10	3	9	0	0	16	11
OTU238	0	0	0	0	0	0	0	0	0	0	0	0	0	0	9	0	9	0	0	0	9	0	0	0	0	0	0	0	0	0	0	0	0	0	9	18	336	10	15	0	0	10	36	27	12	0	0	2	0
OTU441	0	0	0	0	0	0	0	0	0	5	47	19	11	0	11	29	19	16	49	0	6	10	0	0	49	24	2	19	8	10	27	8	11	3	0	0	0	0	12	16	11	10	7	3	3	0	18	21	8
OTU359	0	0	0	0	0	0	0	0	0	35	10	8	2	11	14	19	5	0	6	0	0	0	0	0	9	9	7	27	13	29	11	8	33	0	4	0	4	0	15	19	11	13	7	3	12	13	18	68	4
OTU448	15	0	43	0	7	0	0	0	13	3	0	0	4	14	18	0	23	9	0	0	9	26	20	26	0	0	0	4	0	0	0	0	0	31	0	3	0	6	0	0	0	0	13	0	3	0	0	0	15
OTU652	15	26	11	23	26	0	13	4	88	0	0	15	2	3	0	0	5	0	21	0	0	0	0	0	7	12	0	0	0	24	5	12	4	0	0	0	0	0	0	6	0	10	7	0	0	0	18	2	8
OTU305	0	0	0	0	13	0	0	0	7	0	0	0	0	0	0	0	0	0	0	0	3	0	0	3	0	0	0	4	0	2	0	4	11	34	0	9	7	16	0	6	4	62	0	7	25	38	0	5	0
OTU63	0	0	0	0	0	0	0	0	0	0	0	0	0	0	0	0	0	0	0	0	0	0	0	0	0	0	0	0	0	0	0	0	0	3	4	37	4	493	0	0	0	0	0	0	0	0	0	9	0
OTU385	0	0	0	0	0	0	0	0	0	0	0	0	0	0	7	0	19	0	0	25	37	5	48	3	0	0	2	0	0	0	11	40	0	8	0	9	15	35	0	0	4	0	39	20	37	0	0	0	0
OTU1030	0	0	0	0	0	0	0	0	0	0	0	0	0	0	0	0	0	0	0	0	0	0	0	0	0	0	0	0	0	0	0	0	0	0	0	0	0	0	0	0	0	0	0	0	0	0	0	0	0
OTU631	0	13	11	70	0	0	3	4	0	8	5	0	0	11	2	7	0	0	12	0	3	21	14	0	2	0	9	43	10	12	3	4	11	0	0	0	0	0	0	0	7	3	3	0	0	13	0	2	8
OTU855	0	0	0	0	0	0	0	0	0	0	0	0	0	0	0	0	0	0	0	0	0	0	0	0	0	0	0	0	0	0	0	0	0	0	0	0	0	0	6	0	11	0	7	77	58	238	0	0	8
OTU513	0	0	0	0	0	0	0	0	0	0	0	0	0	0	0	0	0	0	0	0	0	0	0	0	0	9	5	4	8	0	11	0	0	104	44	135	78	29	12	0	0	3	16	13	22	0	0	0	15
OTU1771	0	0	0	0	0	0	0	0	0	0	0	0	0	0	0	0	0	0	0	0	0	0	0	0	0	0	0	0	0	0	0	0	0	0	0	0	0	0	0	0	0	0	0	0	0	526	0	0	0
OTU514	0	0	0	0	0	0	0	0	27	0	0	0	0	0	0	0	0	0	0	0	3	0	0	6	0	0	7	0	0	0	0	0	0	0	4	6	0	0	0	0	0	0	0	0	0	0	18	0	15
OTU865	0	0	32	0	222	4	76	165	13	0	0	0	0	0	0	0	0	0	0	0	0	0	0	0	0	0	5	4	0	0	0	0	0	0	0	0	0	0	0	0	0	0	0	0	0	0	0	0	0
OTU520	0	0	0	0	0	0	0	0	0	27	5	11	22	30	18	29	0	11	14	0	0	0	14	0	7	24	12	8	23	17	27	48	15	3	0	0	0	13	12	16	7	16	0	0	18	0	0	7	0
OTU433	0	0	0	0	0	0	3	0	0	8	15	26	15	22	9	15	0	9	21	0	6	8	0	0	5	21	19	0	10	19	3	12	29	6	4	0	0	10	6	0	4	19	0	0	6	50	36	16	8
OTU177	0	0	0	0	0	0	0	0	7	0	0	0	0	0	2	0	51	0	0	4	0	0	0	0	2	6	0	4	0	0	0	0	0	8	9	6	119	3	12	0	18	3	7	7	9	0	0	7	8
OTU524	0	0	0	0	0	0	0	0	7	0	0	0	0	0	0	0	0	0	0	0	0	0	0	0	0	0	0	0	0	0	0	0	7	0	0	0	0	0	0	0	0	0	0	0	0	0	0	0	0
OTU994	0	0	0	0	0	0	0	0	0	0	0	0	0	0	0	0	0	0	0	95	46	34	102	32	0	0	0	0	0	0	0	0	0	0	0	0	0	0	0	0	0	0	0	0	0	125	0	0	0
OTU212	0	13	0	0	7	0	0	0	13	0	0	0	0	0	0	0	9	0	0	0	0	0	20	0	7	0	0	4	0	0	0	0	11	42	4	3	15	10	6	0	4	0	0	20	89	0	0	0	0
OTU428	0	0	0	0	0	0	0	0	0	21	32	9	11	14	5	19	19	20	0	0	3	0	0	10	23	12	5	12	18	7	22	76	4	0	4	0	4	10	6	16	4	26	0	0	0	13	0	16	11
OTU355	0	13	32	0	0	18	0	0	13	0	0	0	0	0	30	0	0	0	2	0	9	8	0	10	2	0	12	4	0	2	5	0	4	14	4	6	0	13	0	0	4	3	7	3	43	0	18	0	0
OTU429	0	0	0	0	0	0	0	0	0	11	7	13	4	11	11	12	5	5	10	0	0	0	0	0	2	53	14	16	10	0	16	28	18	0	0	0	0	16	6	0	7	6	0	3	3	38	18	45	4
OTU808	15	0	0	0	0	0	0	0	0	0	0	0	0	0	0	0	0	0	0	112	94	94	54	75	0	0	0	0	0	0	0	0	0	0	0	0	0	0	0	10	0	0	0	0	0	0	0	0	0
OTU506	15	0	0	0	0	0	0	4	0	0	0	0	0	0	0	0	0	0	0	0	0	0	7	3	0	0	0	16	0	0	0	0	7	6	0	0	4	0	0	0	0	3	0	0	0	0	0	5	4
OTU625	0	0	0	0	0	0	0	0	0	0	0	0	2	0	2	7	0	505	0	0	0	0	0	0	0	0	0	0	0	0	0	0	0	0	0	0	0	0	0	0	0	0	0	0	0	0	0	0	0
OTU438	0	0	11	0	0	0	0	0	0	21	42	23	6	8	2	10	0	5	16	0	9	0	0	0	33	9	21	8	13	27	19	28	4	0	0	0	4	10	6	0	11	6	0	3	3	0	18	47	19
OTU712	0	0	0	0	0	0	0	0	0	0	0	0	0	0	0	0	5	0	0	4	9	5	0	0	7	0	0	0	0	0	0	0	0	3	0	12	0	10	0	19	0	0	3	127	0	38	126	2	0
OTU410	0	0	0	0	0	0	0	0	0	29	5	32	26	5	2	51	5	7	2	0	0	0	0	0	28	41	16	0	3	10	16	0	11	3	0	3	0	0	18	26	14	10	0	0	3	25	0	54	4
OTU51	0	0	0	0	0	0	0	4	0	0	0	0	0	0	0	0	0	0	0	0	0	0	0	0	0	0	0	0	0	0	0	0	0	22	9	15	26	67	0	3	0	3	0	0	0	0	0	0	4
OTU463	0	0	0	0	0	0	0	0	13	0	0	0	0	0	14	0	93	7	0	0	3	0	0	0	7	9	2	35	3	7	3	0	0	6	0	0	4	3	0	3	14	0	10	17	9	0	0	21	0
OTU583	0	0	0	0	0	0	0	0	0	0	0	0	0	0	0	0	0	0	0	0	0	0	0	0	0	0	0	0	0	0	0	0	0	0	4	0	0	0	0	0	0	0	0	0	0	0	0	0	0
OTU707	15	0	0	0	0	0	0	0	0	0	0	0	0	0	2	0	0	0	0	0	0	0	0	0	23	0	0	292	0	0	0	0	0	0	0	0	0	0	3	0	0	0	23	3	99	13	0	0	0
OTU1361	0	0	0	0	0	0	0	0	0	0	0	0	0	0	0	0	0	0	0	0	0	0	509	0	0	0	0	0	0	0	0	0	0	0	0	0	0	0	0	0	0	0	0	0	0	0	0	0	0
OTU404	0	0	0	47	0	4	0	0	7	0	0	2	0	0	0	5	5	0	6	7	3	0	0	3	0	3	7	16	3	0	0	0	7	67	0	18	4	6	0	0	0	0	16	0	6	0	0	0	19
OTU760	0	0	0	0	0	0	0	0	0	0	0	0	0	0	0	0	0	0	0	0	0	0	0	0	0	0	0	0	0	0	0	0	0	0	0	0	0	0	0	0	0	0	0	0	0	0	0	0	0
OTU319	0	0	0	0	0	0	0	0	0	8	17	13	9	8	2	5	5	0	6	0	9	0	0	0	16	24	5	19	51	0	22	20	11	0	0	0	0	6	3	19	11	6	0	0	6	13	54	35	8
OTU397	0	0	0	0	0	0	3	0	0	0	0	0	0	0	0	0	19	0	0	18	3	31	27	0	30	3	67	23	13	31	126	48	7	0	0	3	0	6	0	19	4	0	0	0	18	0	0	0	0
OTU2435	0	0	0	0	0	0	0	0	0	0	0	0	0	0	0	0	0	0	0	0	0	0	0	0	0	0	0	0	0	0	0	0	0	0	0	0	0	0	0	0	0	0	0	0	0	13	486	0	4
OTU762	0	0	0	0	0	0	0	0	0	0	0	0	0	0	0	0	0	0	0	0	0	0	0	0	0	0	0	0	0	0	0	0	0	0	0	0	0	0	0	0	0	16	0	0	3	0	0	0	0
OTU275	0	0	0	0	0	4	3	0	0	5	32	30	7	71	2	27	9	2	14	7	6	0	0	0	37	0	9	8	15	2	16	12	7	0	0	0	0	6	9	3	0	6	3	0	9	13	0	0	8
OTU317	0	0	0	23	0	0	0	0	0	11	5	32	11	80	2	27	0	14	4	0	3	0	0	0	21	9	0	8	10	10	11	4	4	0	0	0	0	3	15	0	7	3	0	3	9	13	18	16	15
OTU550	0	0	0	0	0	0	0	0	0	3	17	4	20	14	0	2	5	2	37	0	0	0	0	0	21	24	5	16	3	24	22	12	18	0	0	0	0	0	12	10	11	0	3	0	6	13	90	26	8
OTU161	0	0	0	0	0	4	0	0	0	0	0	0	2	0	5	0	65	0	0	0	17	3	0	0	0	0	0	8	0	0	0	0	0	0	0	6	119	3	0	0	0	3	20	3	46	0	0	7	0
OTU589	0	0	85	0	13	0	0	0	0	0	0	0	0	0	2	0	0	0	0	0	3	3	0	0	0	0	0	8	0	0	0	8	0	3	4	9	0	0	0	3	0	0	10	0	9	0	36	2	34
OTU182	0	0	0	0	0	0	0	0	0	0	0	0	0	0	5	0	97	0	0	0	0	0	0	0	0	0	0	0	0	0	0	0	0	0	0	6	205	10	15	0	7	0	3	3	0	0	0	14	0
OTU466	61	0	0	23	0	0	0	0	0	0	0	0	9	3	30	0	79	30	0	0	0	31	7	23	0	0	5	8	0	0	0	0	0	3	0	0	0	0	6	0	0	0	3	7	18	0	0	5	0
OTU704	0	0	0	0	0	0	0	0	0	423	12	0	0	3	0	10	0	0	2	0	0	0	0	10	0	0	0	0	3	0	0	4	0	0	0	0	0	0	0	0	0	0	3	0	0	0	0	0	0
OTU838	0	0	0	0	0	0	0	0	0	0	0	0	0	0	0	0	0	0	0	0	0	0	0	0	0	0	0	0	0	0	0	0	0	0	0	0	0	0	0	0	0	0	7	384	0	0	90	0	8
OTU882	0	0	0	0	0	0	0	0	0	0	0	0	0	0	0	0	5	0	0	0	0	0	0	0	0	0	2	389	0	0	0	0	0	79	0	0	0	0	0	0	0	0	0	0	6	0	0	0	4
OTU328	0	0	0	0	0	0	0	0	13	0	0	0	0	0	9	0	0	0	0	0	23	10	0	39	2	0	25	0	0	0	0	0	0	8	0	3	0	3	0	0	0	0	23	3	9	0	0	7	110
OTU549	0	0	0	0	0	0	0	0	0	0	0	0	0	0	0	0	0	0	0	14	34	13	88	42	2	0	42	0	0	0	5	16	0	6	9	0	0	0	0	0	0	0	0	0	0	13	0	0	4
OTU557	0	0	0	0	0	0	0	0	0	0	0	0	0	0	0	0	14	0	0	0	0	0	0	0	0	0	0	0	0	0	0	0	0	14	22	37	7	140	55	0	50	0	23	10	77	0	0	0	4
OTU343	0	0	0	0	0	0	0	0	0	0	0	0	0	0	0	0	5	0	0	4	0	0	0	0	0	3	12	0	0	0	0	0	11	73	0	6	15	60	0	0	0	0	89	7	3	0	0	0	19
OTU553	30	0	0	0	0	0	3	0	0	16	0	26	11	5	2	15	9	2	31	0	0	0	0	0	30	18	5	12	3	36	8	20	29	3	0	0	0	3	18	19	14	13	0	17	3	0	0	16	0
OTU714	0	0	0	0	0	0	0	0	0	0	0	0	0	0	0	0	0	0	0	0	0	0	0	0	0	0	0	0	0	0	0	0	0	3	0	3	0	0	9	0	0	3	0	7	12	150	0	0	0
OTU260	0	0	0	23	0	0	0	0	0	0	0	0	0	0	145	2	0	0	0	0	0	0	0	3	7	0	0	12	0	0	0	0	7	3	9	0	4	0	0	0	0	0	0	0	3	0	0	0	0
OTU578	0	0	21	0	0	0	0	0	0	0	0	0	0	0	0	0	5	0	0	0	0	0	0	3	12	0	9	4	3	0	0	8	0	0	0	0	0	0	0	6	0	3	0	0	0	0	0	0	4
OTU452	0	0	0	0	7	0	0	0	0	0	0	0	0	0	2	0	23	0	0	21	0	0	0	0	0	3	2	4	0	2	0	0	11	42	0	12	15	13	0	3	14	6	52	23	12	0	18	0	34
OTU476	0	0	0	0	0	0	0	0	0	0	0	0	0	0	2	0	0	0	0	0	0	24	7	0	0	0	0	0	0	0	0	0	0	0	0	0	0	0	289	0	0	0	0	10	108	0	0	0	0
OTU1099	0	0	0	0	0	0	0	0	0	0	0	0	0	0	0	0	468	0	0	0	0	0	0	0	0	0	0	0	0	0	0	0	0	0	0	0	0	0	0	0	0	0	0	0	0	0	0	0	0
OTU460	0	13	0	0	13	0	0	0	0	0	0	0	0	0	0	0	56	0	8	0	0	0	0	0	0	0	2	0	0	2	0	0	0	48	13	12	15	16	0	0	4	0	30	0	0	0	0	0	27
OTU861	0	0	0	0	0	0	0	0	0	0	0	0	0	0	0	0	0	0	0	0	0	0	0	0	0	0	0	0	0	0	0	0	0	0	0	0	0	470	0	0	0	0	0	0	0	0	0	0	0
OTU519	0	0	0	0	7	0	0	0	7	0	0	0	0	0	0	0	14	11	0	4	0	8	48	19	0	0	0	0	0	0	0	0	15	8	0	0	4	16	3	0	0	3	7	0	3	0	0	0	8
OTU604	0	13	11	0	13	4	19	4	0	0	7	11	6	22	5	32	5	0	0	0	0	0	0	0	19	24	2	8	13	19	8	4	7	0	0	0	0	0	3	0	7	3	0	0	6	0	0	14	4
OTU251	0	0	0	0	0	0	0	4	0	0	0	0	0	0	2	0	14	2	0	11	11	0	0	0	0	0	0	4	0	0	0	0	0	0	0	12	227	3	0	0	0	0	0	0	0	0	0	5	0
OTU726	0	0	21	0	0	4	3	24	0	0	0	0	0	0	0	0	0	0	10	77	51	118	54	58	0	0	0	0	5	0	0	0	0	0	0	0	0	0	0	0	0	0	0	0	0	0	0	0	0
OTU403	0	0	0	70	7	0	0	4	0	0	0	0	0	3	0	5	0	0	0	0	0	0	7	0	0	0	5	0	0	7	0	0	0	14	0	3	7	0	0	0	4	10	46	0	3	25	18	35	23
OTU477	0	0	0	0	0	0	0	0	0	29	17	19	7	3	2	15	0	2	18	0	6	3	0	0	21	24	9	12	0	14	16	24	7	3	0	0	0	3	6	6	7	6	0	0	22	13	36	38	4
OTU688	0	0	0	0	0	0	0	0	0	0	0	0	0	0	0	0	5	0	0	0	0	0	0	3	5	0	0	4	0	0	22	60	0	0	0	0	0	0	0	3	0	0	0	10	0	0	0	0	8
OTU890	0	0	0	70	0	0	0	0	0	0	5	0	0	0	0	0	0	0	0	53	68	120	20	55	0	0	0	0	0	0	0	0	7	0	0	0	0	0	0	0	0	0	0	0	0	0	0	0	0
OTU623	15	26	0	0	7	9	6	0	0	0	5	9	22	3	0	27	0	7	2	0	0	0	0	0	5	21	12	19	8	7	16	4	7	3	0	0	0	0	0	0	11	3	0	0	0	0	18	23	11
OTU701	0	26	21	0	7	4	28	16	13	0	27	6	11	8	2	0	0	0	10	0	0	0	0	0	9	21	5	16	5	5	16	8	15	0	0	0	0	0	3	0	4	3	3	3	0	0	0	12	4
OTU898	0	0	0	0	0	0	0	0	0	0	0	0	0	0	0	0	0	0	0	0	0	0	0	0	0	0	0	0	0	2	0	0	0	0	0	0	0	3	0	6	4	0	0	0	0	0	0	0	0
OTU1179	0	0	0	0	7	0	0	0	101	0	0	0	0	0	0	0	343	0	0	0	0	0	0	0	0	0	0	0	0	0	0	0	0	0	0	0	0	0	0	0	0	0	0	0	0	0	0	0	0
OTU593	30	0	0	0	0	0	0	0	0	16	17	17	9	22	0	15	5	16	4	0	3	3	0	0	23	27	16	0	13	17	16	16	26	0	0	0	0	3	9	19	14	0	0	0	9	0	0	7	11
OTU824	0	0	21	47	0	0	0	0	0	0	0	0	0	0	0	0	0	0	0	0	0	0	0	0	0	3	12	0	0	0	0	0	0	365	0	0	0	0	0	0	0	0	0	0	0	0	0	0	0
OTU1065	0	0	0	0	0	0	0	0	0	0	0	0	0	0	0	0	0	0	0	0	0	0	0	0	0	0	0	0	0	0	0	0	0	3	0	0	0	0	0	0	0	0	0	0	0	0	0	0	0
OTU574	0	0	0	0	0	0	0	0	0	0	0	0	4	0	18	0	60	0	0	11	0	0	0	0	0	0	0	0	5	0	0	0	0	36	0	0	0	29	0	0	4	0	13	3	22	0	0	0	0
OTU603	0	0	0	0	0	0	0	0	0	0	0	0	0	0	0	0	389	0	0	0	0	0	0	0	0	0	0	0	0	0	0	0	0	0	0	3	30	3	3	0	0	0	0	0	0	0	0	0	0
OTU414	0	0	0	0	0	0	0	0	0	16	5	6	18	27	2	15	9	9	18	0	3	0	0	0	0	9	7	16	8	17	22	16	15	3	4	0	0	13	9	22	14	6	0	3	6	13	18	14	0
OTU471	0	0	0	0	0	0	0	0	0	0	0	0	0	0	0	0	0	0	0	0	0	0	0	0	0	0	0	0	0	0	0	0	18	20	0	0	0	0	0	0	0	0	0	0	0	0	0	0	0
OTU649	15	26	0	23	20	9	19	0	13	5	25	25	7	3	2	2	0	5	23	0	0	0	0	0	2	3	14	4	10	5	3	0	4	0	0	0	4	0	0	0	4	3	0	0	0	0	0	7	8
OTU595	0	0	0	0	65	0	0	0	0	0	0	0	0	0	2	0	0	0	0	0	0	0	0	0	0	0	0	0	0	0	0	0	15	3	0	0	4	0	0	3	4	0	0	3	34	0	0	5	0
OTU348	0	0	0	0	0	0	0	0	0	16	27	17	18	3	21	10	5	0	18	7	0	3	0	0	7	6	5	16	23	10	8	8	22	0	0	0	0	6	6	3	11	6	0	0	0	0	18	35	8
OTU749	0	0	0	0	0	0	0	0	0	0	2	0	0	0	0	0	0	0	6	56	54	73	48	143	0	6	0	0	0	0	0	0	0	0	4	0	0	0	0	0	0	0	0	0	0	0	0	0	0
OTU700	15	13	0	0	0	9	19	28	20	8	10	15	11	5	7	5	5	0	10	0	0	0	0	0	5	0	7	4	0	7	14	0	4	0	0	3	0	0	9	6	11	3	0	3	3	0	0	2	0
OTU561	0	0	0	0	0	0	0	0	0	0	0	0	0	3	0	0	5	0	0	18	14	0	20	0	0	0	2	0	0	0	14	0	0	6	4	0	0	0	9	0	0	0	0	167	12	0	0	0	0
OTU677	0	0	0	0	0	4	0	0	0	0	0	0	0	3	0	0	5	2	0	7	9	0	0	0	0	0	0	0	0	0	0	0	0	22	4	0	4	6	25	6	7	0	10	107	80	0	108	0	0
OTU750	76	13	11	0	20	0	3	4	0	0	2	2	6	8	7	22	0	0	2	4	3	5	14	13	2	0	0	4	0	5	3	0	4	0	0	0	0	0	3	3	0	0	0	3	0	0	0	0	4
OTU484	0	0	0	0	0	0	0	0	0	11	12	0	17	14	0	12	0	2	29	0	0	0	0	0	2	6	5	8	3	29	30	16	51	3	0	0	0	3	3	3	4	6	3	13	3	50	18	19	4
OTU254	0	0	0	0	0	0	0	0	0	0	7	0	20	0	0	0	5	0	6	42	34	126	7	104	0	0	0	0	0	0	0	0	0	6	0	0	0	6	0	0	0	0	0	0	0	0	0	0	0
OTU674	0	13	0	0	13	13	13	0	13	11	32	4	0	11	0	5	5	0	16	0	0	0	0	0	16	21	2	8	3	10	8	4	7	3	0	0	0	0	0	29	4	3	7	0	0	0	0	2	0
OTU545	0	0	0	0	0	0	0	0	0	0	0	0	0	0	0	0	0	0	0	0	0	0	0	0	0	0	0	0	31	0	0	0	0	20	0	3	0	13	0	0	0	0	0	3	0	0	0	0	0
OTU682	0	0	0	0	13	0	0	0	0	0	0	0	0	0	0	0	0	0	0	0	0	0	0	0	0	0	0	0	0	0	0	0	0	0	0	0	0	3	0	0	0	0	0	10	86	0	0	0	0
OTU516	0	0	0	0	0	0	0	0	0	0	0	0	0	0	0	0	0	0	0	0	0	0	0	0	12	0	25	93	0	0	0	0	0	3	97	0	0	3	0	0	4	0	0	10	3	0	0	0	0
OTU624	0	13	0	0	7	9	9	8	0	8	5	36	2	3	2	36	0	7	4	0	0	0	0	0	12	18	7	0	5	17	3	4	15	0	0	0	0	0	15	3	4	3	3	3	0	25	0	5	4
OTU174	0	0	0	0	0	0	0	0	0	0	0	0	0	0	0	0	5	0	0	0	0	0	0	0	9	3	0	0	0	2	85	0	0	34	0	0	0	0	0	3	7	42	0	157	12	0	0	0	11
OTU610	0	13	0	0	20	0	0	0	7	0	0	0	0	0	2	0	23	0	0	0	3	0	0	0	0	0	0	0	0	0	0	0	4	0	0	0	0	3	0	0	0	0	13	20	74	13	0	0	4
OTU779	0	13	11	70	0	0	9	0	0	0	0	6	2	0	0	2	0	0	0	7	6	3	7	0	2	3	0	0	3	0	3	0	0	3	0	0	0	0	22	10	7	6	0	27	3	50	36	5	4
OTU503	0	0	0	0	0	0	6	8	0	5	7	4	4	33	7	27	5	2	8	0	0	0	0	0	14	24	0	23	10	10	14	4	15	0	0	0	0	3	6	16	0	3	0	0	25	13	18	5	0
OTU706	0	0	0	0	13	0	0	0	121	0	0	0	0	0	0	0	0	0	0	0	0	0	0	0	5	0	0	0	0	116	0	0	0	0	9	6	7	0	0	0	0	0	0	0	52	38	0	2	0
OTU770	0	64	11	23	7	0	16	0	13	8	7	4	6	19	7	2	0	0	0	0	0	0	0	0	5	6	0	12	8	2	19	0	15	3	4	0	0	0	12	0	0	0	0	3	3	0	0	19	0
OTU798	15	51	53	0	7	0	0	0	0	8	0	9	0	5	5	5	0	2	0	0	0	0	0	6	5	3	5	4	18	5	16	12	7	0	0	0	0	0	0	0	0	3	0	0	0	0	0	0	4
OTU158	0	0	11	93	0	0	0	0	0	0	0	0	0	0	0	0	0	0	0	0	0	0	0	0	42	6	72	0	0	0	0	0	0	36	0	3	0	0	0	0	0	0	0	0	0	0	0	0	0
OTU566	0	26	0	23	20	0	25	16	0	16	7	0	0	0	16	0	0	0	4	0	9	21	7	6	2	6	16	8	0	10	0	4	18	0	0	0	0	0	0	6	0	0	0	3	0	0	18	0	15
OTU906	0	0	0	0	0	0	0	0	0	0	0	0	0	0	7	0	0	0	0	74	54	79	27	88	0	0	0	0	0	0	0	0	0	0	0	0	0	0	0	0	0	0	0	3	0	0	0	0	0
OTU435	0	0	0	0	0	0	0	0	0	8	0	25	4	19	2	27	5	11	21	0	0	0	0	0	14	24	5	0	0	12	8	4	15	3	0	0	0	10	6	0	4	6	0	13	6	13	0	42	4
OTU480	0	0	0	0	0	0	0	0	0	0	0	0	0	0	0	0	0	0	0	0	0	0	0	6	0	0	0	4	0	5	0	0	0	0	0	0	0	0	0	0	0	0	0	0	0	13	0	0	8
OTU2437	411	0	0	0	0	0	0	0	0	0	0	0	0	0	0	0	0	0	0	0	0	0	0	0	0	0	0	0	0	0	0	0	0	0	0	0	0	0	0	0	0	0	0	0	0	0	0	0	0
OTU587	0	0	0	0	0	0	0	0	0	0	0	0	0	0	0	0	0	0	0	0	0	0	0	0	2	0	9	4	0	0	0	0	0	6	0	6	4	10	0	0	0	0	49	0	71	0	18	0	0
OTU655	15	0	32	0	13	0	25	4	0	8	10	0	15	36	5	0	9	5	0	0	0	0	0	0	0	0	7	4	3	2	16	0	7	3	0	0	0	0	3	3	21	3	0	0	3	0	18	9	0
OTU718	0	0	0	0	0	0	0	0	0	0	0	0	2	0	5	0	28	0	0	0	0	0	0	0	2	0	0	12	0	0	0	0	0	0	0	0	0	0	3	0	4	0	121	7	194	0	0	0	0
OTU730	0	0	0	0	0	0	0	0	0	0	0	0	0	0	0	0	0	0	0	0	0	0	0	0	0	0	0	0	0	0	0	0	0	0	0	0	4	3	0	0	4	0	0	0	58	0	0	0	0
OTU521	0	0	0	0	0	0	0	0	20	0	0	0	0	0	0	0	0	2	0	0	0	0	0	10	0	0	0	0	0	0	0	0	0	0	0	0	0	3	3	0	0	6	3	0	0	0	0	0	0
OTU475	0	0	0	0	0	0	0	8	0	0	0	0	0	0	0	0	5	2	0	11	0	0	0	0	2	0	7	0	0	0	0	0	0	20	4	25	4	16	12	0	0	3	33	87	52	0	0	23	11
OTU295	0	0	0	0	0	0	0	0	0	0	0	0	0	0	2	0	23	0	0	4	0	0	0	0	0	0	2	0	0	0	0	0	0	0	0	3	175	3	22	0	0	0	49	10	3	0	18	0	0
OTU780	15	51	11	0	0	9	19	4	0	5	2	23	0	5	0	2	0	0	14	0	6	0	0	0	2	6	7	0	0	12	19	16	11	3	0	0	0	0	9	3	4	10	0	0	3	0	0	2	8
OTU616	0	0	0	0	0	0	0	0	0	0	0	0	0	0	0	0	0	0	0	7	9	5	0	0	0	0	0	0	0	0	0	0	0	11	4	6	0	0	145	13	18	97	0	0	0	25	0	0	0
OTU192	0	0	0	0	0	0	0	0	7	0	0	0	0	0	0	0	97	0	0	7	6	0	0	0	0	0	0	0	0	0	0	0	0	0	4	18	97	10	3	0	0	0	0	0	0	0	0	0	0
OTU338	0	0	0	0	0	0	0	0	0	0	0	0	0	0	0	0	56	0	0	0	6	0	0	0	0	0	0	0	0	0	0	0	0	0	0	3	116	3	18	0	0	0	7	0	15	0	0	12	11
OTU698	15	0	0	47	7	4	25	12	0	0	12	0	9	19	0	2	9	5	4	0	3	0	0	3	7	0	2	0	26	19	19	4	18	3	0	0	0	0	9	0	0	3	0	7	3	0	0	5	0
OTU931	0	0	0	0	0	0	0	0	7	3	0	0	0	0	0	0	5	0	6	53	37	84	41	75	0	0	0	8	0	0	0	8	0	0	0	0	0	0	0	0	0	0	0	0	0	0	0	0	0
OTU821	0	0	0	0	0	0	0	0	0	310	5	8	0	0	0	2	0	0	2	0	0	0	0	10	0	0	2	4	0	0	0	0	0	3	0	0	0	3	3	10	7	3	0	0	0	0	0	0	0
OTU505	0	0	21	0	7	0	0	0	0	0	0	0	7	0	0	0	32	2	0	4	0	0	7	0	0	0	0	0	0	0	0	0	11	3	0	0	4	3	6	3	14	0	3	7	18	0	0	0	8
OTU568	0	0	0	0	0	0	0	0	0	0	0	0	4	0	11	0	329	0	2	0	0	0	0	0	0	0	0	0	0	0	0	0	0	14	0	0	0	3	0	0	0	0	0	0	0	0	0	0	19
OTU2668	396	0	0	0	0	0	0	0	0	0	0	0	0	0	0	0	0	0	0	0	0	0	0	0	0	0	0	0	0	0	0	0	0	0	0	0	0	0	0	0	0	0	0	0	0	0	0	0	0
OTU722	0	51	11	0	7	9	38	0	0	8	0	0	6	0	0	0	0	0	6	4	3	8	0	19	5	6	0	0	3	7	8	12	0	0	0	0	0	0	3	3	0	0	0	0	0	0	0	0	0
OTU459	0	0	0	0	0	0	0	0	0	0	0	0	0	0	0	0	0	0	0	56	43	16	68	0	0	0	0	0	0	0	0	0	0	3	0	3	63	0	0	0	0	0	0	0	0	0	0	0	0
OTU527	0	0	0	0	0	0	0	0	0	0	0	2	0	0	5	0	9	0	0	0	0	0	0	3	0	0	0	0	0	0	0	0	0	6	0	3	0	0	0	0	0	0	0	0	0	0	0	0	8
OTU820	0	0	0	0	0	0	0	0	0	0	0	0	0	0	0	0	0	0	0	151	182	24	0	29	0	0	0	0	0	0	0	0	0	0	0	0	0	0	0	0	0	0	0	0	0	0	0	0	0
OTU1358	0	0	0	0	0	0	0	0	0	0	0	0	0	0	0	0	0	0	0	0	0	0	0	0	0	0	0	0	0	0	0	0	0	0	0	0	0	0	0	0	0	0	0	0	0	0	0	0	0
OTU737	30	0	0	0	13	9	0	8	0	0	7	21	0	11	11	0	5	0	2	0	0	0	0	0	2	9	5	4	10	12	5	0	15	3	0	0	0	3	0	6	4	0	0	0	3	0	0	14	4
OTU543	0	13	0	0	0	0	0	4	0	0	0	0	0	0	18	10	32	11	0	0	0	3	0	6	0	0	2	0	0	0	0	0	0	8	0	0	0	6	0	0	0	6	3	0	3	0	0	0	0
OTU921	0	0	11	0	7	13	3	4	0	0	5	4	0	0	0	2	0	0	12	60	23	47	54	65	0	0	0	0	3	7	11	4	0	0	0	0	0	0	0	0	0	0	0	0	0	0	0	0	0
OTU230	0	0	0	23	0	0	0	0	0	0	0	0	0	0	0	0	5	0	0	0	0	0	0	3	2	6	32	8	10	7	0	0	0	14	27	0	0	0	0	0	0	0	0	0	0	0	0	0	0
OTU396	0	13	0	23	7	0	0	0	13	0	0	2	0	0	2	0	0	0	2	0	0	0	0	0	0	0	12	0	0	5	0	0	11	34	0	0	7	3	0	0	7	0	0	0	6	0	18	0	8
OTU825	0	0	0	0	0	0	0	4	0	0	0	0	0	0	0	0	0	0	0	0	0	0	0	0	7	0	7	0	242	31	63	24	11	0	0	0	0	0	0	0	0	0	0	0	0	0	0	0	0
OTU1240	0	0	0	0	0	0	0	0	0	0	0	0	0	0	0	0	0	0	0	0	0	0	0	0	0	0	0	0	0	0	0	0	0	0	389	0	0	0	0	0	0	0	0	0	0	0	0	0	0
OTU398	0	0	0	0	0	0	0	0	0	0	0	2	2	0	9	0	28	0	0	7	3	0	0	0	2	0	9	0	0	2	0	0	0	25	9	0	7	22	0	0	7	0	46	3	22	0	18	0	19
OTU522	0	0	0	0	0	0	0	0	0	0	0	0	0	0	0	0	0	0	0	28	23	18	34	10	0	3	7	0	0	0	0	0	0	3	9	6	0	3	9	13	7	6	7	40	62	25	18	0	4
OTU417	0	0	0	23	13	0	0	0	0	0	0	0	0	0	0	0	9	0	0	0	0	0	0	0	0	0	2	12	0	0	0	0	4	0	0	0	0	0	0	0	28	19	10	0	3	25	54	0	42
OTU185	0	0	0	70	0	0	0	4	0	0	0	0	0	0	0	0	0	0	2	0	0	3	0	0	0	0	5	0	0	0	0	0	0	0	0	0	0	13	0	0	0	3	7	0	0	0	0	59	27
OTU581	0	0	0	0	0	0	0	0	0	0	20	8	22	14	5	12	0	5	16	0	3	0	0	0	26	30	9	4	21	27	14	12	0	0	0	0	7	0	6	10	7	0	0	7	0	0	0	21	11
OTU352	15	0	0	0	13	0	0	0	0	0	0	0	0	0	0	0	0	5	0	0	0	0	0	3	0	0	0	0	0	0	0	0	0	0	4	0	4	0	0	0	0	16	0	7	6	0	0	0	8
OTU258	0	0	0	0	7	0	0	0	0	0	0	0	0	0	2	0	42	0	0	4	14	0	0	0	0	0	2	0	0	0	0	0	7	3	4	6	93	10	15	0	7	10	26	10	18	0	0	0	4
OTU654	0	0	0	0	7	0	9	0	0	0	0	0	0	0	0	0	0	2	0	0	0	0	0	6	0	0	0	0	0	0	0	0	0	0	4	0	0	0	0	0	0	3	0	0	0	0	0	0	0
OTU829	0	0	0	0	0	0	0	0	0	0	0	0	0	0	0	0	0	0	0	53	26	29	27	49	5	0	0	0	3	150	0	0	0	0	0	0	0	0	0	0	0	0	7	27	0	0	0	0	0
OTU837	0	0	0	0	0	0	0	0	0	0	0	0	0	0	0	2	0	0	0	0	0	0	0	0	0	0	0	0	0	0	0	0	0	0	31	298	45	0	0	0	0	0	0	0	0	0	0	0	0
OTU776	0	0	0	0	0	0	0	0	0	0	0	0	0	0	0	0	0	0	0	0	0	0	0	0	12	3	0	265	0	0	0	0	4	3	4	0	0	0	3	10	0	0	0	0	0	0	18	0	0
OTU702	0	0	0	0	26	13	9	4	13	13	12	8	9	11	5	0	0	0	0	0	0	0	0	6	12	9	2	0	15	14	3	0	11	0	4	0	0	0	3	13	4	0	0	3	0	0	0	23	8
OTU606	0	0	0	0	0	0	0	0	7	0	0	0	0	0	0	0	0	0	0	0	0	0	0	0	0	0	0	0	0	0	0	4	0	0	0	3	0	3	0	0	0	0	0	0	0	0	0	0	0
OTU142	0	0	0	0	7	0	0	4	0	0	0	2	0	0	161	2	5	20	0	0	0	0	0	0	0	0	0	0	8	0	0	0	4	0	0	0	4	6	0	3	7	0	3	73	3	0	0	0	34
OTU615	0	0	0	0	0	0	0	0	0	0	0	2	0	0	5	0	32	2	0	0	9	0	0	0	0	0	5	0	0	0	0	0	0	39	0	6	4	10	0	0	0	0	52	0	6	0	0	5	42
OTU1046	0	0	0	0	0	0	0	0	0	0	0	0	0	0	2	0	0	0	16	0	0	0	0	0	0	0	0	0	0	0	0	0	0	3	0	0	0	0	0	0	0	0	20	0	3	250	0	0	0
OTU938	0	0	0	0	0	0	0	0	0	0	0	0	0	0	0	0	0	0	0	0	0	0	0	0	0	0	0	0	0	0	0	0	0	0	0	0	0	0	0	0	0	0	0	0	0	0	0	0	0
OTU754	0	0	0	0	0	0	0	0	0	0	2	4	2	0	0	0	0	0	0	7	0	0	0	0	0	0	0	0	0	0	0	0	0	0	0	0	0	0	0	0	0	0	0	0	0	0	0	0	0
OTU628	30	0	0	0	7	0	0	0	0	0	5	0	20	16	5	2	0	2	29	0	0	0	0	0	28	6	9	0	15	5	0	16	29	0	0	0	4	3	6	13	0	10	3	0	0	0	18	12	4
OTU383	0	0	21	0	0	0	0	0	0	0	0	2	0	0	0	0	0	9	0	0	0	0	0	0	0	0	5	4	0	0	0	0	0	0	0	9	4	0	0	3	0	3	0	0	0	0	0	0	4
OTU135	0	0	0	0	0	35	6	0	0	5	0	0	6	60	2	0	0	0	0	11	20	0	0	0	23	0	5	0	15	0	0	0	0	0	0	3	0	0	0	0	0	0	3	0	9	0	0	2	4
OTU464	0	0	0	0	7	0	0	0	0	13	0	2	6	217	2	0	0	0	0	14	0	0	0	0	0	3	0	0	5	2	0	4	15	0	0	0	0	0	0	0	4	0	0	0	9	0	0	0	0
OTU449	0	0	0	0	0	0	0	0	0	0	0	0	0	0	0	0	0	2	0	7	9	8	7	0	0	0	0	4	0	0	3	0	0	8	0	0	0	3	0	0	0	0	7	3	0	13	18	2	4
OTU577	0	13	0	0	0	0	0	0	0	0	0	0	0	0	0	0	5	5	0	0	0	0	7	10	0	0	0	4	0	0	0	0	0	0	0	0	0	0	0	0	0	0	0	3	0	0	36	0	8
OTU841	15	0	0	0	7	9	0	12	0	3	2	0	9	16	0	10	0	0	10	0	0	0	0	0	2	3	5	0	3	2	3	8	18	0	4	0	0	0	6	6	7	3	0	0	3	0	0	0	0
OTU588	0	0	0	0	0	0	0	0	0	0	0	0	0	0	25	0	9	0	0	4	0	8	48	0	65	0	0	70	0	0	0	0	0	0	0	0	0	0	9	0	0	0	7	0	43	0	18	0	0
OTU599	15	0	0	0	0	0	0	0	0	24	5	9	24	3	11	27	5	7	8	4	3	3	0	3	9	15	2	8	15	0	22	0	7	0	0	0	0	3	0	6	0	23	3	0	9	0	0	5	11
OTU741	0	13	0	0	0	9	3	4	0	0	0	2	4	0	0	34	5	0	0	0	0	0	0	6	0	6	2	4	18	14	22	0	7	0	0	3	0	3	9	3	0	0	0	3	6	13	0	16	8
OTU887	0	0	0	0	0	0	0	0	0	0	0	0	0	0	0	0	0	0	0	0	0	0	0	0	0	0	0	0	0	0	0	0	0	0	22	227	0	54	0	0	0	0	3	3	31	0	0	0	0
OTU915	0	0	0	0	0	0	0	0	0	0	0	0	0	0	14	0	0	0	0	0	0	0	0	0	0	0	9	0	0	0	0	0	0	143	128	18	4	0	0	0	0	0	30	0	0	0	0	0	0
OTU657	0	0	0	0	0	0	0	0	7	0	0	0	0	0	0	0	5	0	0	0	0	0	0	0	0	0	0	0	5	0	0	4	4	6	0	0	4	0	43	0	4	0	95	37	6	0	72	9	8
OTU717	15	0	0	0	0	0	0	0	0	0	7	0	0	0	0	0	0	2	2	0	3	0	0	3	5	15	2	0	3	7	0	0	0	0	0	0	7	3	3	0	0	0	0	0	0	0	0	0	0
OTU769	0	0	0	0	0	0	0	0	0	0	0	0	0	0	0	0	0	0	0	0	14	0	20	0	0	0	16	0	0	0	0	0	0	0	0	9	0	13	3	22	0	16	7	40	43	50	0	0	0
OTU644	0	0	0	0	0	0	0	0	0	13	22	2	18	11	2	41	0	5	4	0	0	0	0	0	5	9	14	0	3	27	16	28	4	0	0	0	0	3	0	3	7	6	3	3	0	13	18	9	0
OTU918	0	0	0	0	0	0	0	0	0	0	0	0	0	0	0	0	0	0	0	49	71	100	7	58	0	0	0	0	3	10	0	0	0	0	0	0	0	0	0	0	0	0	0	0	0	0	0	0	0
OTU274	0	0	0	0	7	0	0	0	0	0	0	0	0	0	2	0	0	0	0	0	0	0	0	0	5	0	5	4	188	24	8	4	0	0	0	0	0	0	0	6	4	0	23	0	0	0	18	0	11
OTU963	0	0	0	0	0	0	0	0	0	0	0	0	0	0	0	0	0	0	0	0	0	0	0	0	0	0	0	0	0	0	0	0	0	0	0	0	0	0	0	0	0	0	0	0	0	0	0	0	0
OTU487	0	0	0	0	0	0	0	0	0	0	0	0	0	0	0	0	14	0	0	4	0	0	0	0	0	0	19	16	8	2	0	0	4	0	0	0	0	3	3	0	0	6	23	70	15	13	72	0	0
OTU729	0	13	0	0	7	0	28	16	0	0	0	40	0	0	18	15	0	7	16	0	3	0	0	0	2	3	9	16	21	5	8	0	4	0	0	0	0	0	0	3	0	3	0	0	0	0	0	0	15
OTU465	0	0	0	0	7	0	0	0	0	0	0	0	0	0	0	0	0	0	0	32	6	8	34	13	5	6	9	31	21	22	66	8	0	0	0	0	0	3	0	0	0	0	0	0	0	0	0	5	0
OTU1245	213	13	0	0	0	0	0	0	0	11	0	0	2	0	7	0	0	0	12	0	0	0	7	0	30	0	0	12	0	0	3	0	7	0	0	0	0	0	0	0	0	0	0	0	0	0	0	0	0
OTU301	15	0	0	23	0	0	6	0	0	3	20	2	0	0	0	0	0	2	4	11	9	10	0	6	0	0	0	0	3	0	0	4	0	0	0	0	0	3	0	0	0	0	0	0	3	0	0	0	0
OTU562	0	0	0	0	0	0	0	0	0	0	0	0	0	0	0	0	0	0	0	11	3	0	0	0	2	0	9	0	0	0	0	0	0	0	4	3	4	13	3	0	14	42	46	43	12	0	72	0	11
OTU991	0	0	0	0	26	0	0	0	0	0	0	0	0	0	0	0	0	0	0	0	0	0	0	0	0	0	12	183	0	0	0	0	0	0	0	0	0	0	0	0	0	0	0	0	0	13	0	0	0
OTU213	0	0	0	0	0	0	0	12	0	0	0	0	0	0	0	0	0	2	16	14	17	21	0	3	0	0	0	0	0	0	0	0	0	0	0	0	0	0	0	0	0	0	0	0	0	13	18	0	0
OTU734	0	0	0	0	0	0	0	0	0	0	0	0	0	0	122	2	5	0	0	0	0	0	0	0	0	0	2	0	0	0	0	0	7	28	0	0	15	0	0	10	11	0	26	3	3	0	36	2	0
OTU857	0	0	0	0	0	0	0	0	0	0	0	0	6	0	7	0	144	0	0	0	0	0	0	0	0	0	0	0	0	0	0	0	0	17	9	18	7	0	0	0	18	0	10	7	37	0	0	2	11
OTU1094	0	0	0	0	0	0	0	0	0	0	0	0	0	0	0	0	0	0	0	74	71	73	48	36	0	0	0	0	0	0	0	0	0	0	0	0	0	0	0	0	0	0	0	0	0	0	0	0	0
OTU736	46	0	21	0	13	9	19	4	0	8	5	8	7	0	0	15	5	5	12	0	0	0	0	0	0	6	7	0	0	19	5	4	0	0	0	0	0	0	12	6	4	6	0	0	0	0	0	7	0
OTU771	0	0	0	0	0	0	0	0	0	0	0	0	0	0	0	0	0	0	0	0	0	0	0	3	7	0	0	0	0	0	0	8	0	0	0	0	0	0	0	0	0	3	0	0	0	0	0	0	0
OTU331	0	0	0	0	0	0	0	4	0	0	0	0	0	0	0	0	9	0	0	7	3	5	20	6	9	3	0	12	67	17	85	28	26	0	0	0	0	0	0	3	0	0	0	0	0	0	18	0	0
OTU956	0	0	0	0	0	0	0	0	0	0	0	0	2	0	2	0	0	0	6	39	91	45	27	49	0	0	0	0	3	0	3	0	0	0	0	0	0	3	0	0	0	3	0	7	0	0	0	0	0
OTU997	0	0	0	0	20	0	0	0	20	0	0	0	0	0	0	0	111	2	2	0	0	0	0	0	0	0	0	0	0	0	0	0	0	0	0	0	0	0	6	0	0	0	0	0	3	0	0	0	0
OTU676	0	0	0	0	7	0	3	0	0	21	5	6	18	11	2	22	14	5	8	0	0	3	0	0	16	9	2	8	5	2	16	0	7	0	0	0	0	3	9	19	4	0	0	0	6	0	18	23	0
OTU932	0	0	11	0	0	0	0	0	0	19	0	0	0	0	2	0	5	2	8	4	0	0	27	3	0	0	0	23	5	0	5	0	44	0	0	0	0	0	0	0	4	0	0	0	0	0	0	0	0
OTU272	0	0	0	0	0	0	0	0	0	0	0	0	0	0	2	0	5	5	0	0	3	0	0	0	0	0	0	0	0	0	0	0	0	0	0	3	123	0	0	0	0	0	0	0	0	0	0	0	0
OTU727	0	0	0	0	0	0	0	0	0	0	0	0	0	0	0	0	0	0	0	0	0	0	0	3	0	0	2	0	0	0	0	0	0	0	0	0	0	0	9	0	0	0	0	3	0	0	0	0	0
OTU602	0	0	0	0	0	0	0	0	0	16	2	11	0	3	0	34	5	0	18	0	0	0	0	3	28	15	5	0	5	0	0	12	15	0	0	0	4	3	0	0	18	3	0	0	9	13	36	14	0
OTU804	0	0	0	0	0	0	0	0	0	0	0	0	0	0	0	0	0	0	0	0	0	0	0	0	0	3	0	0	0	0	0	0	0	0	0	0	0	3	3	10	0	62	0	3	0	50	0	0	0
OTU782	0	0	0	0	0	0	0	0	0	0	0	0	0	0	0	0	0	0	0	0	0	0	0	10	0	0	0	0	0	0	0	0	0	0	0	0	0	0	0	0	0	0	0	0	0	0	0	0	0
OTU756	0	0	0	0	0	0	0	0	0	0	0	0	0	0	0	0	0	0	0	0	0	0	0	0	2	0	0	0	0	0	0	0	0	14	0	0	0	3	0	10	50	0	0	13	102	13	0	0	8
OTU913	0	0	0	0	0	0	0	0	0	0	0	0	0	0	0	0	0	43	0	0	0	0	0	0	0	0	19	0	0	0	0	0	0	160	88	3	0	0	0	0	0	0	3	0	0	0	0	0	0
OTU1611	0	0	0	0	0	0	0	0	0	0	0	0	0	0	0	0	0	0	0	0	0	0	319	0	0	0	0	0	0	0	0	0	0	0	0	0	0	0	0	0	0	0	0	0	0	0	0	0	0
OTU570	0	0	0	0	0	0	0	0	0	0	0	0	0	0	0	0	0	0	0	0	0	0	0	0	14	0	0	27	0	0	0	0	0	0	0	0	0	3	9	0	0	0	0	0	6	50	0	26	0
OTU664	0	0	0	0	7	0	0	0	7	0	0	0	0	0	0	0	14	0	0	7	0	0	0	0	0	0	0	4	0	0	0	0	0	87	0	12	4	22	9	0	11	3	26	13	6	0	0	0	11
OTU1064	0	0	0	0	0	0	0	0	0	0	0	2	0	0	0	0	0	0	2	60	46	50	14	29	0	0	0	0	0	2	0	0	0	0	0	0	0	0	0	0	0	0	0	0	0	0	0	0	0
OTU1063	0	0	0	0	0	0	0	0	0	0	0	0	0	0	0	0	0	2	0	0	0	0	0	0	0	0	5	0	0	0	0	0	0	0	4	9	0	10	0	0	0	6	279	0	0	0	0	0	0
OTU1174	0	0	0	0	0	0	0	0	0	0	0	0	0	0	0	0	0	0	0	0	0	0	0	0	0	0	0	0	0	0	0	0	0	0	0	0	0	0	0	0	4	6	305	0	0	0	0	0	0
OTU268	0	13	0	0	0	0	13	4	0	0	7	0	0	5	0	10	5	2	25	4	23	10	0	13	0	6	0	4	3	5	5	4	4	0	0	0	0	3	3	0	0	3	0	0	0	0	0	0	8
OTU1217	0	0	0	0	0	0	0	0	0	0	0	0	0	0	0	0	301	0	0	0	0	0	0	0	0	0	0	0	0	0	0	0	0	0	0	0	0	0	0	0	0	0	0	0	0	0	0	0	0
OTU1224	0	0	0	0	0	0	0	0	0	0	0	0	0	0	0	0	0	0	0	0	0	0	0	0	0	0	0	0	0	0	0	0	0	0	0	0	0	0	0	0	0	0	0	290	0	0	18	0	4
OTU303	0	0	0	0	0	0	0	0	0	0	0	0	0	0	5	0	28	0	0	0	3	0	0	0	5	0	0	4	0	0	0	0	0	0	0	6	78	3	9	0	4	0	7	13	0	0	0	0	4
OTU643	0	0	11	0	13	0	0	0	7	0	10	0	0	8	0	0	5	0	0	0	0	3	20	23	5	0	5	0	0	7	0	0	0	14	4	3	4	0	15	0	4	3	0	3	22	13	0	0	0
OTU663	0	0	0	0	0	0	0	0	0	3	10	6	11	16	7	15	5	5	21	0	3	0	0	0	2	21	5	0	0	0	3	0	4	0	0	0	0	0	12	13	7	13	3	0	6	0	0	28	4
OTU751	0	0	0	0	0	0	0	0	0	0	0	0	0	0	0	0	5	0	0	0	0	0	7	0	0	0	0	4	0	2	0	0	0	0	0	0	0	6	3	6	0	13	0	10	6	13	0	2	0
OTU1019	0	0	0	0	7	13	3	0	0	0	0	0	0	5	0	0	0	0	0	39	54	37	0	39	0	3	5	4	0	2	0	0	4	0	0	0	0	0	0	0	0	0	0	3	0	0	0	0	4
OTU877	0	0	0	0	0	0	0	0	7	104	5	6	0	8	46	0	0	2	0	0	0	0	0	0	0	0	0	19	0	0	5	0	26	0	0	0	0	0	0	0	0	0	0	0	0	0	0	0	0
OTU281	0	0	0	0	0	0	0	0	7	0	0	0	0	0	2	0	56	0	0	0	3	0	0	0	0	0	0	0	0	0	0	0	0	0	0	31	101	3	15	0	0	3	0	0	0	0	0	0	8
OTU300	0	13	21	0	0	0	0	0	0	0	0	0	0	0	0	0	9	0	0	4	3	0	7	0	0	0	5	8	0	0	11	0	4	0	0	6	93	10	25	0	0	0	0	3	3	13	0	2	4
OTU919	0	13	0	0	13	0	0	0	0	3	0	0	0	3	0	0	5	0	0	32	37	37	7	36	0	0	0	4	5	10	0	0	4	0	0	0	0	0	0	0	7	0	0	0	0	0	0	0	0
OTU703	0	0	11	0	0	0	0	0	0	72	0	19	4	55	37	0	5	7	10	0	0	0	0	0	0	0	0	8	0	0	0	0	11	0	0	0	0	0	0	0	0	0	0	0	0	0	0	0	0
OTU723	0	0	0	0	0	0	0	0	0	8	20	13	9	41	5	22	14	0	2	0	6	0	0	0	5	12	7	0	10	5	0	12	0	0	0	0	4	0	3	6	4	6	0	0	6	13	18	12	4
OTU3020	305	0	0	0	0	0	0	0	0	0	0	0	0	0	0	0	0	0	0	0	0	0	0	0	0	0	0	0	0	0	0	0	0	0	0	0	0	0	0	0	0	0	0	0	0	0	0	0	0
OTU391	0	0	0	0	0	0	0	0	7	0	0	0	0	0	2	0	0	0	0	0	0	10	7	0	0	0	0	0	0	0	0	0	0	3	0	3	52	3	0	0	0	0	13	0	0	0	0	9	91
OTU670	0	0	0	0	0	0	0	0	0	0	0	0	0	0	0	0	5	0	0	4	0	0	0	0	44	6	0	8	0	0	0	0	0	0	0	0	4	0	0	0	0	0	0	180	0	0	36	0	8
OTU910	0	0	0	0	0	0	0	0	0	27	257	0	2	0	0	0	0	11	0	0	0	0	0	0	0	0	0	0	0	0	0	0	0	0	0	0	0	0	0	0	0	0	0	0	0	0	0	0	0
OTU952	15	13	0	0	0	13	0	8	0	0	0	19	4	0	0	34	9	0	2	0	0	0	0	0	0	15	0	0	5	17	0	0	0	0	0	0	0	0	0	6	0	0	0	0	6	13	36	0	0
OTU271	0	0	0	0	7	4	0	0	20	0	0	4	0	0	30	2	102	30	0	0	0	0	0	13	0	0	0	0	0	0	0	0	0	11	0	0	0	0	3	0	4	0	0	0	0	0	0	2	4
OTU1103	0	0	0	0	7	0	0	16	54	0	0	0	0	0	0	2	14	66	0	0	0	3	0	0	0	0	0	0	0	0	0	0	0	0	0	0	0	6	3	0	0	0	0	0	6	113	0	0	0
OTU1095	0	13	0	0	0	0	0	0	0	3	0	0	0	0	0	5	0	0	0	56	29	34	27	36	2	0	0	0	0	0	0	0	0	0	0	0	0	0	0	0	0	0	0	3	0	0	0	0	0
OTU607	0	0	11	0	124	0	0	0	7	0	0	0	0	0	0	0	134	0	0	0	0	0	0	0	0	0	0	0	0	0	0	0	0	0	0	0	0	0	0	0	0	0	0	0	12	0	0	0	0
OTU942	0	0	0	0	0	0	0	0	0	16	0	0	0	11	2	0	14	0	12	0	0	0	0	0	0	0	0	16	0	0	0	0	15	0	0	0	0	0	0	0	0	0	0	0	3	0	0	0	0
OTU594	0	39	11	23	7	4	0	4	0	0	0	0	0	0	0	0	0	0	0	4	3	0	0	0	0	0	14	4	0	0	0	0	15	6	0	0	0	6	0	0	0	0	0	0	0	0	18	5	4
OTU547	0	0	0	0	0	0	0	0	0	0	0	0	0	0	0	0	0	0	2	0	0	0	0	0	0	0	0	0	0	0	0	0	0	0	0	0	0	3	0	0	0	0	0	0	0	0	36	0	4
OTU675	0	0	0	0	0	9	0	4	0	13	25	11	9	0	5	0	0	0	8	0	0	0	0	0	5	21	2	0	5	2	8	4	22	0	0	0	0	0	9	0	0	0	0	7	0	13	18	9	11
OTU2913	289	0	0	0	0	0	0	0	0	0	0	0	0	0	0	0	0	0	0	0	0	0	0	0	0	6	0	0	0	0	0	0	0	0	0	0	0	0	0	0	0	0	0	0	0	0	0	0	0
OTU668	0	0	11	0	0	0	0	0	0	32	0	9	7	14	0	0	0	9	29	0	0	5	0	23	9	9	5	8	8	7	8	4	33	0	0	0	0	0	3	3	4	3	0	0	0	0	0	19	4
OTU673	0	0	0	0	0	0	0	0	0	0	0	0	0	0	0	0	5	0	2	4	0	3	0	6	0	0	0	0	0	0	0	0	0	0	0	0	4	0	0	0	0	0	0	0	0	0	0	0	0
OTU934	0	0	0	0	0	0	0	0	0	0	0	0	0	0	0	0	0	0	0	28	31	84	14	55	0	0	0	0	0	2	0	0	0	0	0	0	0	0	0	0	0	0	0	0	0	0	0	0	0
OTU1347	0	0	0	0	0	0	0	0	0	0	0	0	0	0	0	0	0	0	0	0	0	0	0	0	0	0	0	0	0	0	0	0	0	0	0	0	0	0	0	0	0	0	0	0	0	0	0	0	292
OTU1888	0	0	0	0	0	0	0	0	0	0	2	0	0	0	0	0	0	0	0	0	0	0	0	0	0	0	0	0	0	0	0	0	0	0	0	0	0	0	0	0	0	0	0	0	0	0	0	0	0
OTU4040	0	0	11	280	0	0	0	0	0	0	0	0	0	0	0	0	0	0	0	0	0	0	0	0	0	0	0	0	0	0	0	0	0	0	0	0	0	0	0	0	0	0	0	0	0	0	0	0	0
OTU1083	0	0	0	0	0	0	0	0	0	0	0	0	0	0	0	0	0	0	0	4	0	0	0	0	0	0	0	0	0	0	0	0	0	0	0	0	0	0	62	77	106	29	0	0	0	0	0	0	0
OTU629	0	0	0	0	0	0	0	0	0	0	0	0	0	0	0	0	5	2	0	0	0	0	0	6	0	0	0	0	3	5	0	0	0	0	0	0	0	0	0	0	0	0	0	0	0	0	0	0	0
OTU924	0	0	11	0	33	0	0	0	34	0	0	0	0	0	0	0	0	0	0	0	0	0	0	0	0	0	0	0	0	0	0	0	0	0	9	0	0	0	0	0	0	0	0	0	0	0	162	0	0
OTU392	0	0	0	0	0	0	0	4	0	0	0	0	0	0	2	0	14	0	0	0	3	0	0	0	0	0	0	0	0	0	0	0	0	0	0	0	130	0	3	0	0	0	23	3	3	0	36	0	0
OTU870	0	26	21	23	0	18	6	8	7	3	7	8	2	0	2	10	0	0	10	0	6	0	0	0	5	3	5	0	8	10	5	0	15	0	0	0	0	0	0	0	7	3	0	0	0	0	0	0	15
OTU121	0	0	0	0	0	18	0	0	0	3	0	0	0	8	5	0	0	0	0	11	40	0	0	0	0	0	0	0	36	0	3	8	7	0	0	0	0	0	0	0	0	0	0	0	0	0	0	0	0
OTU864	0	0	0	0	0	0	0	0	0	0	0	0	0	0	0	0	0	0	0	0	0	0	0	0	0	0	0	0	0	0	0	0	0	0	0	0	0	0	0	0	0	0	0	0	0	0	0	0	0
OTU613	0	0	0	0	0	0	0	0	0	0	0	0	0	0	0	0	5	0	0	0	0	0	0	0	5	0	2	0	0	39	0	0	4	11	0	9	7	3	12	0	0	0	7	0	0	0	0	0	0
OTU650	0	0	0	0	0	0	0	0	0	0	0	0	0	0	0	0	0	0	0	0	0	0	7	0	12	0	9	0	3	0	0	0	0	3	0	6	0	6	6	0	0	0	23	93	12	0	36	5	0
OTU817	0	0	0	0	0	0	0	0	0	0	0	0	0	0	2	0	139	0	0	0	0	0	0	0	0	0	0	0	0	0	0	0	0	0	0	0	0	0	0	0	0	0	0	0	6	0	0	0	0
OTU423	0	0	0	0	0	0	0	0	0	0	0	0	0	0	11	0	46	0	0	4	3	0	0	0	0	0	0	0	0	0	0	0	0	0	0	6	60	6	6	0	0	3	33	17	18	0	18	2	11
OTU800	15	0	0	0	0	0	0	0	0	0	0	0	0	0	0	0	5	0	0	4	0	0	0	0	9	0	21	4	15	0	38	4	7	0	0	3	0	10	0	0	7	0	0	37	22	0	72	0	4
OTU1004	0	0	0	0	0	0	0	0	0	0	0	0	0	0	0	0	0	0	0	0	0	0	0	0	0	0	0	0	0	0	0	0	0	3	0	9	0	0	3	0	4	0	7	3	12	0	0	0	0
OTU971	15	26	32	0	7	0	0	0	20	0	7	0	7	0	7	15	9	0	6	0	0	0	0	0	2	0	0	0	3	7	16	4	0	0	0	0	0	0	3	3	0	6	3	0	0	13	0	0	0
OTU244	0	0	0	0	0	0	0	4	0	0	0	0	0	0	0	0	0	0	0	0	3	3	0	3	9	6	5	0	44	0	33	8	0	31	44	0	0	3	0	10	4	3	0	3	6	0	0	0	0
OTU537	0	0	0	0	7	0	0	0	7	0	0	0	0	0	0	0	0	0	0	0	3	0	7	0	0	0	2	0	0	0	0	0	7	8	0	0	0	3	3	13	0	0	3	0	15	0	0	0	11
OTU699	0	0	0	23	0	0	0	0	7	0	0	0	0	0	0	0	9	0	0	0	0	0	0	0	0	0	0	0	3	0	0	4	0	14	0	0	48	3	0	0	0	0	7	0	0	0	0	0	0
OTU1348	0	0	0	0	0	0	0	0	0	0	0	0	0	0	0	0	0	0	0	0	0	0	0	0	0	0	0	0	0	0	0	0	0	11	106	46	63	54	0	0	0	0	0	0	0	0	0	0	0
OTU2375	0	0	0	0	0	0	0	0	0	0	0	0	0	0	0	0	0	0	0	0	0	0	0	0	0	0	0	0	0	0	0	0	0	0	0	0	0	0	0	0	0	0	0	0	0	263	0	0	0
OTU310	0	0	0	0	0	0	0	0	0	0	0	0	0	0	0	0	5	0	0	0	0	0	0	0	2	0	5	8	15	0	0	16	0	11	9	0	0	13	0	6	4	3	0	30	9	0	54	0	0
OTU639	0	0	0	0	0	0	9	0	0	11	15	8	4	5	7	2	9	2	4	0	0	0	0	0	2	6	5	8	10	17	11	12	7	6	0	0	0	0	12	3	4	6	0	0	12	0	0	16	4
OTU416	0	0	0	0	0	0	0	8	0	0	0	0	0	0	0	0	14	0	0	0	6	0	0	0	0	0	0	4	0	0	0	0	0	0	0	3	123	0	0	0	0	0	10	7	0	0	0	0	0
OTU626	0	0	0	0	0	0	0	0	0	13	12	19	11	3	2	5	5	16	2	0	3	0	0	0	14	21	0	12	5	2	8	12	7	0	0	0	0	0	0	3	7	0	3	0	3	0	18	5	4
OTU985	15	39	0	0	13	13	13	8	0	0	5	0	13	0	0	19	0	0	21	0	0	0	0	0	7	0	5	0	8	5	3	0	0	0	0	0	0	0	12	0	11	0	0	0	3	0	0	0	0
OTU1100	0	0	0	0	0	0	0	0	0	0	0	0	0	0	0	0	0	0	0	0	0	0	0	0	0	0	0	0	0	0	0	0	0	6	4	0	0	6	0	3	0	3	0	0	6	13	0	0	0
OTU1598	30	13	11	0	0	0	0	0	0	0	0	0	0	0	0	0	0	0	0	0	0	0	0	0	0	0	0	0	0	0	0	0	0	3	190	3	4	3	0	0	0	0	0	0	0	0	0	0	0
OTU691	0	0	11	0	0	0	0	8	0	0	0	0	0	0	0	0	0	0	0	0	0	0	0	0	0	0	0	0	0	0	0	0	0	0	4	0	0	6	0	0	0	3	7	0	0	0	0	14	46
OTU695	0	0	0	0	0	0	0	0	0	0	0	0	0	0	7	0	181	0	0	0	0	0	0	0	0	0	0	0	0	0	0	0	0	0	0	0	56	0	0	0	0	0	0	0	0	0	0	0	0
OTU728	0	0	0	0	0	0	0	0	0	0	0	0	2	0	23	0	88	0	0	0	0	0	0	0	0	0	0	0	0	0	0	0	0	8	4	0	97	3	0	0	0	0	13	3	9	0	0	0	0
OTU500	0	0	0	23	13	0	0	0	13	0	0	0	0	0	0	0	0	0	0	0	0	0	0	0	5	0	0	0	0	0	0	0	4	3	4	3	7	3	0	0	0	3	0	0	0	0	0	0	8
OTU579	0	0	0	0	0	0	3	0	0	0	12	15	17	16	5	7	0	0	2	0	0	13	0	6	9	3	5	8	5	5	11	8	4	0	0	0	4	0	3	0	4	13	0	3	3	0	0	2	0
OTU1339	0	0	0	0	0	0	0	0	0	0	0	0	0	0	0	0	0	0	0	0	0	0	0	0	0	0	0	16	0	0	0	0	0	0	0	0	0	3	0	3	0	10	0	3	0	175	0	0	0
OTU638	0	0	0	0	0	0	0	0	0	16	10	8	2	11	0	10	0	9	0	0	0	0	0	0	12	9	2	12	3	24	30	8	0	0	0	0	0	0	3	0	7	6	0	0	0	13	18	19	4
OTU1078	0	0	0	0	0	0	0	0	0	0	0	0	0	0	0	0	0	0	0	0	0	0	0	0	0	0	0	0	0	0	0	0	0	0	0	0	0	0	43	83	7	88	0	53	0	0	0	0	0
OTU596	0	0	0	0	0	0	0	0	0	0	0	2	0	0	0	0	14	0	0	7	3	0	0	0	5	3	32	0	0	0	0	0	0	14	0	3	4	6	0	0	0	3	20	0	6	0	18	0	46
OTU585	0	0	0	0	0	0	0	0	0	0	0	0	0	0	0	0	0	0	0	0	0	0	14	0	0	9	7	19	0	0	0	0	0	0	0	0	0	0	25	0	0	0	3	0	0	38	0	23	4
OTU888	0	0	0	0	0	0	0	0	0	0	0	0	0	0	0	0	0	0	0	0	0	0	0	0	0	0	0	0	0	0	0	0	0	6	4	15	7	0	9	0	4	0	52	53	37	0	18	0	4
OTU1163	0	0	0	0	0	0	0	0	0	0	0	0	0	0	18	0	9	0	0	0	0	0	0	0	0	0	0	16	0	0	0	0	0	0	0	0	0	0	0	0	4	0	56	10	129	0	0	0	0
OTU495	0	0	0	0	7	0	0	0	0	0	0	0	0	0	156	0	5	0	0	0	0	0	0	0	5	0	0	12	0	0	0	0	11	25	0	0	0	0	0	0	0	0	0	0	0	0	0	2	0
OTU582	0	0	0	0	0	0	0	0	0	0	0	0	0	0	16	2	0	0	0	0	0	81	7	19	0	0	0	0	0	0	0	0	0	3	0	3	4	127	0	0	0	0	3	0	0	0	0	0	0
OTU752	0	0	0	0	0	0	0	0	0	0	0	0	0	3	2	0	0	0	0	0	0	0	0	3	0	0	0	0	0	0	0	0	0	0	0	0	0	0	0	0	0	0	0	0	0	0	0	0	0
OTU1177	0	0	0	0	0	0	0	0	0	0	0	0	0	0	0	0	5	0	0	0	0	0	0	0	0	0	0	0	0	0	0	0	0	0	0	0	0	0	0	0	0	0	0	0	15	0	0	0	0
OTU363	0	0	0	0	0	0	0	0	0	0	0	0	0	0	7	0	0	0	0	0	0	0	0	0	2	0	0	8	0	0	0	0	4	6	9	0	0	0	0	0	0	0	0	10	0	0	0	0	0
OTU858	0	0	0	0	0	0	0	0	0	0	0	0	0	0	0	0	0	0	0	0	0	3	0	0	0	0	5	8	21	24	14	8	0	0	0	0	0	127	0	0	0	0	0	0	0	0	0	0	42
OTU959	0	0	0	0	0	0	0	0	0	0	0	0	0	0	0	0	0	0	0	0	0	0	0	0	0	0	0	0	0	0	0	0	0	0	0	0	0	0	0	0	0	0	0	0	0	0	0	0	0
OTU1018	0	0	0	0	0	0	0	0	0	0	0	0	0	0	0	0	0	0	0	0	0	0	0	0	0	0	0	0	8	0	11	0	0	0	0	3	0	0	0	0	0	0	0	97	43	88	0	0	0
OTU1014	0	0	0	0	0	0	0	0	0	0	0	0	0	0	0	0	5	0	0	0	0	0	0	0	0	0	0	0	0	0	0	0	0	0	0	0	0	0	3	0	0	0	0	0	0	38	0	0	0
OTU1336	0	0	0	0	0	0	0	0	0	0	0	0	0	0	0	0	0	0	0	0	0	0	0	0	0	0	0	0	0	0	0	0	0	0	0	0	0	0	0	0	0	0	0	0	0	0	18	0	0
OTU1207	0	0	0	0	0	0	0	0	0	0	0	0	0	0	0	0	0	0	0	14	17	3	61	13	0	0	0	0	0	0	0	0	0	0	0	0	0	0	0	0	0	0	0	0	0	0	0	7	0
OTU504	0	0	0	0	0	0	0	0	0	0	0	0	0	0	9	0	0	0	0	0	3	0	0	0	0	0	5	0	0	5	0	0	22	28	0	0	0	10	0	0	0	0	7	0	0	0	0	5	4
OTU636	0	0	0	0	0	0	0	0	0	0	0	0	0	0	0	0	5	0	0	0	0	0	0	10	0	0	0	0	0	0	0	0	0	0	4	3	0	0	0	0	0	0	0	0	0	0	0	0	11
OTU683	0	0	0	0	0	0	0	0	0	0	0	0	0	0	2	0	0	0	0	0	3	0	0	0	0	0	0	0	0	0	0	0	4	6	13	0	0	0	0	0	0	0	0	0	0	0	0	0	8
OTU1318	0	0	0	0	0	0	0	0	0	0	0	0	0	0	0	0	0	0	0	0	0	0	0	0	0	0	0	0	0	0	0	0	0	0	4	151	108	0	0	0	0	0	0	0	0	0	0	0	0
OTU2434	0	0	0	0	0	0	0	0	0	0	0	0	0	0	0	0	0	0	0	0	0	0	0	0	0	0	0	0	0	0	0	0	0	0	0	0	0	0	0	0	0	0	0	0	0	263	0	0	0
OTU291	0	0	0	23	7	0	0	0	0	0	0	0	0	0	0	0	5	0	0	0	0	0	14	0	12	3	19	0	82	7	11	8	0	25	4	3	0	0	0	0	0	3	0	0	3	0	0	0	0
OTU690	0	0	0	0	0	0	0	0	0	21	2	23	7	41	5	12	0	2	6	0	0	0	0	0	7	6	9	0	5	2	25	4	4	0	0	0	0	3	3	0	4	0	0	0	0	0	18	21	0
OTU708	0	0	11	0	7	0	0	0	115	0	0	0	0	0	0	0	0	0	0	0	0	0	0	0	0	0	0	0	0	0	0	0	0	0	0	0	0	0	0	0	0	0	0	7	80	0	0	38	0
OTU1159	0	26	0	0	0	0	13	0	0	0	0	13	7	0	0	0	0	0	12	0	0	3	143	0	0	3	5	0	0	0	3	0	7	0	0	0	0	0	0	0	0	0	0	0	0	0	0	0	0
OTU1193	0	0	0	0	0	0	0	0	0	0	0	0	0	0	0	0	0	0	0	0	0	157	7	94	0	0	0	0	0	0	0	0	0	0	0	0	0	3	0	0	0	0	0	0	0	0	0	0	0
OTU1079	0	0	0	0	0	0	0	0	0	0	0	0	0	0	0	0	0	0	0	0	0	0	0	0	0	0	0	4	0	0	0	0	0	0	0	0	4	0	0	0	0	0	0	143	0	75	0	0	0
OTU989	0	0	0	23	0	13	19	4	0	5	10	2	7	0	2	12	0	9	12	0	0	0	0	0	2	12	21	0	3	14	3	0	4	0	0	0	0	6	3	0	0	0	3	0	0	0	0	0	4
OTU911	15	0	0	0	0	0	0	0	0	0	7	8	22	22	2	15	0	9	10	7	20	3	7	13	0	0	0	4	5	7	3	12	11	0	9	0	4	0	0	0	0	0	0	0	0	13	0	0	0
OTU558	0	0	0	0	0	9	0	0	0	19	2	13	6	14	0	15	0	5	0	0	0	0	0	0	2	15	9	0	8	0	14	4	0	0	0	0	0	0	3	19	4	3	0	0	0	0	18	7	11
OTU1056	0	0	0	0	0	0	0	0	0	203	0	0	0	0	0	2	0	0	2	0	0	0	0	0	12	12	0	0	0	7	3	8	0	0	0	0	0	0	0	0	0	3	0	0	0	0	0	0	0
OTU1227	0	0	0	0	0	0	0	0	0	0	0	0	0	0	0	0	0	0	0	63	88	21	14	13	2	0	0	4	3	0	0	0	0	0	0	0	0	0	0	0	0	0	0	0	0	0	0	0	0
OTU778	0	0	0	0	0	0	0	0	0	0	0	0	0	0	0	0	0	0	0	0	0	0	0	0	0	0	0	0	0	0	0	0	0	3	13	6	7	3	0	0	0	0	0	0	0	0	0	0	0
OTU541	0	0	0	0	0	0	0	0	0	8	5	0	4	74	2	0	0	0	0	4	0	0	0	0	12	0	7	0	10	0	3	4	11	3	0	0	0	0	0	0	4	13	3	3	12	0	18	0	8
OTU1219	0	0	0	0	0	0	0	0	0	0	0	0	0	0	0	0	0	0	0	0	0	0	0	0	0	0	0	0	0	0	0	0	0	0	0	0	0	0	0	0	0	0	0	0	0	0	0	0	0
OTU783	0	0	0	0	0	0	0	0	0	0	0	0	0	0	0	0	0	0	0	0	0	0	0	0	0	0	0	0	0	0	0	0	0	0	0	0	0	0	0	0	0	0	0	0	0	0	0	0	0
OTU856	15	0	0	0	0	0	0	0	0	0	2	8	0	14	5	22	0	0	8	4	0	5	0	0	7	9	5	0	0	12	11	4	0	0	0	0	0	0	0	0	4	6	3	3	6	13	18	2	4
OTU667	0	0	32	0	7	4	0	12	0	0	17	0	20	0	9	0	5	0	2	0	0	0	0	0	5	0	5	0	0	0	3	0	0	0	0	0	0	3	6	0	0	0	0	0	0	0	0	0	4
OTU847	0	0	0	23	0	0	0	0	0	5	10	8	0	11	0	5	9	7	8	0	0	3	0	13	7	6	2	4	8	0	16	16	7	3	4	0	0	0	6	6	0	10	0	0	3	0	0	7	0
OTU878	0	0	0	0	0	0	0	0	0	0	0	0	0	0	0	0	0	0	0	0	0	0	0	3	0	0	0	0	0	0	0	0	0	0	0	0	0	0	0	0	0	6	0	0	0	0	0	0	0
OTU1445	0	0	0	0	0	0	0	0	0	0	0	0	0	0	0	0	250	0	2	0	0	0	0	0	0	0	0	0	0	0	0	0	0	0	0	0	0	0	0	0	0	0	0	0	0	0	0	0	0
OTU705	0	0	0	0	0	4	0	0	13	0	0	0	6	0	76	0	0	5	0	0	0	0	0	0	0	0	0	0	3	0	0	0	0	8	0	0	0	0	3	0	0	0	0	0	0	0	0	16	0
OTU719	0	0	0	0	0	0	0	0	0	0	0	0	0	0	0	0	0	0	0	4	0	5	7	0	23	0	0	0	23	75	44	44	11	0	0	0	7	0	0	0	0	0	3	0	0	0	0	0	0
OTU839	0	0	0	0	0	0	0	0	0	0	2	0	0	0	0	0	0	0	0	0	0	0	0	3	0	0	0	0	0	0	0	0	0	0	4	3	4	3	0	0	0	0	0	0	0	0	0	0	0
OTU458	0	0	0	0	0	0	3	0	0	0	0	0	0	0	0	0	0	0	0	0	0	0	0	0	0	0	0	23	0	0	0	0	0	6	0	0	0	0	0	3	0	0	3	127	0	0	54	0	19
OTU967	15	0	21	0	7	26	19	4	13	0	0	9	0	3	0	22	5	2	2	0	0	0	0	0	5	0	2	0	0	2	0	16	0	0	0	0	0	0	3	3	7	0	3	3	6	0	0	2	4
OTU1243	0	0	0	47	0	0	0	0	0	0	0	0	0	0	0	0	0	0	0	0	0	0	0	0	7	0	111	0	0	0	0	0	0	84	0	0	0	0	0	0	0	0	0	0	0	0	0	0	0
OTU1049	0	26	32	0	0	0	0	0	0	0	0	0	0	0	0	0	0	0	0	0	0	3	0	0	2	3	21	0	3	10	27	60	26	0	0	0	0	0	0	0	0	0	0	0	0	0	0	0	0
OTU1462	0	0	0	0	0	105	111	0	7	0	0	0	0	0	0	0	0	0	0	0	0	0	0	0	0	0	0	0	0	0	0	0	18	0	0	0	0	0	0	0	0	0	0	0	0	0	0	0	0
OTU283	0	0	0	0	7	0	0	0	34	0	0	0	0	0	5	0	51	0	0	0	0	0	0	0	7	0	0	23	0	0	0	0	0	8	0	0	0	0	0	0	0	0	0	7	37	0	0	0	4
OTU810	0	26	11	0	0	0	6	0	0	0	0	9	0	0	7	0	14	2	0	0	0	0	0	0	2	0	0	0	0	0	0	0	0	22	9	0	0	16	0	0	4	0	7	0	9	0	0	0	8
OTU732	0	0	0	0	0	0	0	0	0	0	0	0	0	0	0	0	32	2	0	0	0	0	0	0	2	0	9	0	3	0	5	0	0	0	0	3	4	3	43	6	0	0	7	3	49	0	0	0	0
OTU1167	30	0	0	23	20	9	0	0	0	11	12	0	7	8	0	0	0	0	2	0	0	0	0	19	0	0	7	16	10	5	0	0	4	0	0	0	0	0	0	0	0	0	0	3	3	0	0	2	0
OTU1494	15	0	149	23	0	0	6	0	0	0	0	0	0	11	0	0	0	0	2	7	0	0	0	0	0	0	0	0	0	0	8	0	4	0	0	0	0	0	0	0	0	0	0	0	0	0	0	0	0
OTU3379	244	0	0	0	0	0	0	0	0	0	0	0	0	0	0	0	0	0	0	0	0	0	0	0	0	0	2	0	0	0	0	0	0	0	0	0	0	0	0	0	0	0	0	0	0	0	0	0	0
OTU1133	46	0	0	23	0	0	19	0	0	8	5	13	4	0	0	2	0	5	4	0	0	0	0	0	5	21	0	0	5	10	0	16	4	0	0	0	0	0	0	3	0	3	0	0	0	0	0	0	0
OTU1157	0	0	0	23	0	0	0	0	0	0	0	0	0	0	0	0	0	0	0	0	0	0	0	0	56	0	0	0	3	0	0	0	0	3	0	0	0	0	0	0	0	0	0	0	0	0	0	0	0
OTU412	0	13	106	0	7	0	0	0	7	0	0	0	0	0	0	0	0	0	0	7	6	0	7	0	0	0	0	0	0	0	0	0	0	0	0	0	0	0	0	0	0	0	0	0	0	0	0	2	0
OTU388	0	0	0	0	0	9	0	0	0	16	5	15	6	14	0	19	5	2	0	0	0	0	0	0	2	0	0	0	18	10	3	0	11	0	0	0	0	3	0	3	0	0	3	0	9	0	0	7	8
OTU753	0	0	0	0	0	0	0	0	7	0	0	0	0	0	0	0	5	2	0	4	3	3	0	0	0	0	5	0	0	0	0	0	0	8	0	9	4	16	0	0	0	6	39	3	40	0	0	0	4
OTU1178	0	0	0	0	0	0	0	0	7	0	0	0	0	0	0	0	0	0	0	0	0	0	0	0	0	0	0	0	0	0	0	0	0	6	0	0	0	0	0	0	0	0	0	0	0	0	0	2	4
OTU507	0	0	0	0	0	0	0	0	0	0	0	0	0	0	2	0	116	0	4	0	0	0	0	0	0	0	0	0	0	0	0	0	0	0	0	3	15	0	0	0	4	6	7	0	0	0	0	2	4
OTU565	0	0	0	0	0	0	0	0	0	0	0	0	0	0	5	0	0	0	0	0	0	0	0	0	0	3	0	0	0	0	0	0	4	8	4	22	48	3	6	0	4	3	13	7	9	0	18	0	8
OTU852	0	0	0	0	0	0	0	0	0	0	0	0	0	0	0	0	5	0	0	0	0	0	0	0	0	0	0	0	0	0	0	0	0	0	0	0	0	0	0	0	0	0	0	0	0	0	0	0	0
OTU946	0	0	0	0	0	0	0	0	7	0	0	0	0	0	0	0	0	2	0	0	0	0	0	0	0	0	2	0	0	0	0	0	0	0	0	0	0	0	3	32	42	0	23	30	12	0	18	0	8
OTU1015	0	0	0	0	0	4	0	4	7	8	7	13	0	8	7	10	0	0	0	0	0	0	0	6	0	6	0	8	0	10	5	32	0	0	0	0	0	0	9	16	0	0	7	0	0	13	0	5	0
OTU758	0	0	0	0	0	0	0	0	0	0	0	0	0	0	0	0	5	0	0	7	6	0	14	0	2	0	0	4	0	0	0	0	0	17	0	12	0	3	6	0	0	0	0	13	12	25	18	12	0
OTU803	0	0	0	0	0	0	0	0	0	0	0	0	0	0	0	0	0	0	0	0	0	0	0	0	0	0	0	0	0	0	0	0	0	3	0	0	0	10	0	0	0	0	3	13	194	0	0	0	0
OTU1304	0	0	0	0	0	0	0	0	0	0	0	0	0	0	0	0	0	0	0	32	51	31	20	42	0	0	0	0	0	0	0	0	0	0	0	0	0	0	0	0	0	0	0	0	0	0	0	0	0
OTU1604	0	0	0	0	0	0	0	0	0	0	0	0	0	0	0	0	0	0	0	0	0	0	0	0	0	0	0	0	0	0	0	0	0	0	0	0	0	0	0	0	0	0	0	0	3	25	0	0	0
OTU493	0	13	0	23	0	0	0	0	0	0	0	0	0	0	7	0	9	0	0	0	0	3	0	0	0	0	0	0	0	0	0	0	0	0	0	0	108	3	6	0	4	0	0	3	6	0	0	0	0
OTU799	0	0	0	0	0	0	0	0	0	0	0	0	0	3	0	0	14	0	0	0	0	0	0	0	0	0	0	0	0	5	0	0	0	3	0	3	4	0	6	16	0	16	0	7	9	0	0	19	0
OTU844	0	0	0	0	7	0	0	0	13	0	0	0	0	0	0	0	0	0	0	0	0	0	0	0	0	0	0	0	0	0	0	0	0	0	0	0	11	0	0	0	0	0	0	0	0	0	0	0	0
OTU1317	0	0	0	0	0	0	0	0	0	0	0	0	0	0	0	0	0	0	0	0	0	0	7	0	0	0	0	0	0	0	0	0	0	3	0	0	0	0	0	0	0	0	213	0	0	0	0	0	0
OTU748	0	0	0	0	0	0	0	0	0	0	0	0	0	0	0	0	0	0	0	18	3	0	0	0	0	0	5	0	0	0	0	0	0	14	0	12	0	16	0	0	11	3	56	0	12	0	0	0	23
OTU897	0	0	0	0	0	0	0	0	0	0	0	0	0	0	0	0	0	0	0	4	0	0	0	0	0	0	0	0	0	0	0	0	0	11	0	15	0	16	3	3	18	0	39	10	46	0	0	0	8
OTU1126	0	13	0	47	0	0	3	8	7	3	2	2	7	0	5	10	0	0	2	0	0	0	0	0	0	3	5	4	0	7	14	0	4	0	0	0	0	0	3	0	7	0	0	3	0	0	0	7	0
OTU2132	0	51	11	70	33	0	3	8	47	0	0	0	0	0	0	0	0	0	0	0	0	0	0	0	0	0	0	0	0	0	0	0	0	0	0	0	0	0	0	0	0	0	0	0	0	0	0	0	0
OTU711	0	0	11	23	7	0	3	12	0	0	0	0	0	0	0	0	0	0	0	0	3	5	0	55	0	0	0	58	0	0	0	0	0	0	0	0	0	0	0	0	0	0	7	0	0	0	0	0	0
OTU715	0	0	0	23	0	0	0	8	7	0	0	0	0	0	0	0	0	0	0	0	0	0	0	0	0	0	23	0	3	0	0	0	4	14	4	0	0	0	0	0	7	0	7	0	9	0	18	0	4
OTU509	0	0	0	0	7	0	0	4	7	0	0	11	4	14	0	0	0	2	8	0	3	0	0	0	7	0	0	8	5	5	0	0	0	0	0	0	0	0	0	3	4	6	0	0	0	0	0	0	8
OTU302	0	0	11	0	0	0	0	0	0	0	0	0	0	0	0	0	5	0	0	0	0	0	0	0	0	0	0	0	0	0	0	0	0	0	0	6	123	0	0	0	0	3	7	17	3	0	0	5	0
OTU342	0	0	0	0	0	0	0	0	0	0	0	0	0	0	0	0	19	0	0	0	0	0	0	0	0	0	0	4	0	0	0	0	0	0	0	6	168	0	0	0	0	0	7	10	0	0	0	0	0
OTU964	0	0	0	0	7	0	0	0	0	0	0	0	0	0	0	0	23	0	0	4	9	0	0	0	0	0	0	0	0	0	0	0	4	81	0	0	7	57	0	0	4	0	0	0	3	0	0	0	0
OTU1186	0	0	0	0	7	0	0	0	7	3	0	0	0	0	0	0	0	0	0	0	3	0	0	0	0	3	0	0	10	0	8	0	4	0	0	0	0	0	0	0	0	0	0	0	0	0	0	16	0
OTU801	0	0	0	0	0	0	0	24	7	0	0	0	0	0	0	0	5	0	0	0	0	0	0	0	0	0	0	0	0	0	0	0	0	0	0	0	63	0	0	0	0	3	0	3	0	0	90	0	0
OTU993	0	0	0	0	0	9	0	0	0	0	0	0	0	0	0	0	5	0	0	21	29	52	0	39	2	0	0	0	0	0	0	0	0	0	0	0	0	0	0	0	0	0	3	0	0	0	0	2	0
OTU1196	0	0	0	0	0	0	0	0	0	0	0	0	0	3	0	0	0	0	0	0	0	0	0	0	0	0	0	0	0	0	0	0	0	0	0	0	0	0	55	26	0	3	0	0	0	50	0	0	0
OTU421	0	0	0	0	0	0	0	0	0	0	0	0	0	0	0	0	28	0	0	0	0	0	0	0	0	0	0	0	0	0	0	0	0	0	0	3	82	6	3	0	4	0	0	0	0	0	0	2	15
OTU886	0	0	0	0	0	0	0	0	0	0	0	0	0	0	2	0	0	0	0	0	0	0	0	6	0	0	0	0	0	0	0	0	0	3	0	3	4	0	0	0	0	0	0	0	0	0	0	0	0
OTU988	0	0	0	0	0	0	0	0	0	0	0	0	0	0	218	0	0	0	0	0	0	0	0	0	12	0	0	0	0	0	0	0	0	0	0	0	0	0	0	0	0	0	0	0	0	0	0	0	0
OTU893	0	0	0	0	0	0	0	0	0	0	0	0	0	0	0	0	9	0	0	4	0	0	0	0	0	0	0	0	0	0	0	0	0	3	4	3	0	6	0	0	4	0	72	23	15	0	0	0	30
OTU850	0	0	0	0	0	0	0	0	0	11	15	4	0	22	0	12	5	0	0	0	0	0	0	0	2	6	0	0	10	22	11	16	4	0	0	0	0	0	0	3	11	0	0	7	3	25	0	5	8
OTU1289	0	0	0	0	0	0	0	0	0	0	0	0	0	0	0	0	0	0	0	0	0	0	0	0	0	0	0	0	0	0	0	0	0	0	0	0	0	3	3	29	18	3	0	0	0	0	0	0	0
OTU353	0	0	0	0	0	0	0	0	0	0	0	0	0	0	0	0	46	0	0	0	0	0	0	0	0	0	0	0	0	0	0	0	0	0	0	9	97	0	0	0	7	0	3	3	3	0	0	0	0
OTU501	0	0	0	0	0	0	0	0	0	0	0	0	0	0	0	0	0	0	0	0	0	0	0	0	5	0	0	12	0	0	0	0	4	0	0	0	0	0	0	0	0	0	0	0	0	0	0	0	0
OTU747	0	0	0	0	0	0	0	0	0	0	0	0	0	0	0	0	0	0	0	0	0	0	0	0	0	0	9	0	0	0	0	0	0	6	0	0	0	6	0	0	0	0	16	13	9	0	0	0	0
OTU914	15	0	11	0	0	0	0	0	0	3	5	17	2	11	0	0	28	0	0	0	0	0	0	3	14	0	7	0	0	0	3	12	4	0	0	0	0	0	3	6	11	3	0	0	0	0	0	0	11
OTU598	0	0	0	0	0	0	0	0	0	0	0	0	0	0	0	0	0	0	0	0	0	0	0	0	0	0	0	0	0	0	0	0	0	17	4	15	7	25	6	0	0	0	30	3	37	0	0	0	15
OTU894	0	0	0	0	0	0	0	0	0	0	2	6	0	0	14	0	88	2	0	0	0	0	0	19	0	0	0	0	0	0	0	0	0	3	0	0	0	3	18	0	0	0	0	0	12	0	0	0	0
OTU1280	0	0	0	0	0	0	0	0	0	0	0	0	0	0	0	0	0	0	0	0	0	0	0	0	0	0	0	0	0	0	0	0	0	0	0	0	0	0	0	0	0	0	0	0	0	0	0	0	0
OTU1268	0	0	0	0	0	0	0	0	0	0	0	0	0	0	0	0	0	0	0	0	6	0	0	10	0	0	0	0	0	0	0	0	0	3	0	3	0	45	25	0	4	0	0	0	0	0	0	0	0
OTU1303	0	13	0	0	0	0	0	4	0	0	0	0	0	0	0	0	5	0	0	18	68	24	0	26	0	0	2	0	0	0	0	4	0	0	0	0	0	0	0	0	0	0	0	0	0	0	0	0	0
OTU892	0	0	0	0	0	0	0	0	0	0	0	0	0	0	0	0	0	0	0	0	0	0	0	0	0	0	0	4	0	0	0	0	0	0	44	123	45	0	0	0	0	0	3	0	6	0	0	0	0
OTU1052	0	13	0	23	7	0	0	0	0	0	0	0	0	0	0	0	0	0	0	0	0	0	0	0	0	3	7	0	0	0	0	0	0	3	0	6	7	3	12	0	11	6	3	10	18	0	0	2	8
OTU1236	0	0	0	0	0	0	0	0	0	0	0	0	0	0	0	0	0	0	0	0	0	0	0	0	0	0	0	0	0	0	0	0	0	0	0	0	0	0	0	0	0	0	0	0	0	0	0	0	0
OTU904	0	0	0	0	0	0	0	0	0	0	0	0	0	0	0	0	0	0	0	0	0	0	0	0	0	3	0	0	0	0	0	0	0	0	0	6	0	3	0	13	18	6	16	3	55	13	0	0	0
OTU1279	0	0	0	0	0	0	0	0	0	0	0	0	0	0	0	0	111	0	0	4	0	0	0	0	0	0	0	0	0	0	0	0	0	8	0	6	4	0	0	0	0	0	0	0	3	0	0	0	0
OTU1295	0	0	0	0	7	4	0	0	0	0	0	0	0	0	0	0	0	0	0	11	37	58	27	42	0	0	2	8	3	0	0	0	0	0	0	0	0	0	0	0	0	0	0	0	0	0	0	0	0
OTU1323	0	0	0	0	0	0	0	0	0	0	0	0	76	0	5	0	139	0	0	0	0	0	0	0	0	0	0	0	0	0	0	0	0	0	0	0	0	3	0	0	0	0	0	0	0	0	0	0	0
OTU681	0	0	0	23	0	0	0	0	0	0	0	0	0	0	0	0	0	2	0	0	0	0	0	0	14	6	0	0	0	0	0	0	0	0	49	9	0	3	0	6	0	0	0	0	12	0	0	0	0
OTU781	0	0	0	0	0	4	0	0	0	11	2	32	7	16	0	7	0	7	21	0	0	0	0	3	0	3	0	0	3	5	3	4	0	0	0	0	0	13	9	0	0	0	0	0	6	0	18	9	0
OTU846	0	0	11	0	0	0	0	0	0	8	0	11	0	0	0	0	0	0	0	0	0	0	0	0	2	0	2	0	5	0	0	8	0	0	13	0	0	0	0	0	11	6	0	0	0	0	0	0	0
OTU611	0	0	21	0	7	0	0	12	0	0	0	0	0	0	0	0	0	0	0	0	0	0	0	0	0	0	2	4	0	5	0	0	0	3	9	0	0	0	0	0	4	3	49	0	0	0	0	12	19
OTU662	0	0	0	0	0	0	0	0	0	8	2	4	7	77	0	17	0	0	0	0	0	0	0	0	0	12	2	4	3	0	8	4	4	3	0	0	0	3	9	3	4	0	0	0	9	13	0	5	0
OTU739	0	0	0	0	0	0	0	0	0	0	0	0	0	0	2	0	5	0	0	0	20	0	88	0	0	0	0	27	0	0	0	0	0	0	0	0	0	0	0	0	0	0	7	0	0	0	0	0	0
OTU1244	0	0	0	0	0	9	3	0	7	0	0	0	0	0	0	0	37	0	0	0	0	0	0	0	7	0	100	0	3	0	0	0	0	0	49	3	0	0	0	0	0	0	3	0	0	0	0	0	0
OTU288	0	0	0	0	0	0	0	0	0	0	0	0	0	0	2	0	32	0	0	0	3	0	0	0	0	0	0	0	0	0	0	0	0	0	0	6	86	3	0	0	14	0	10	3	0	0	0	0	0
OTU554	0	0	0	0	0	4	0	0	0	0	0	0	0	0	0	0	5	0	0	0	9	0	0	0	0	0	0	0	0	0	0	0	11	0	0	0	0	0	0	0	0	0	0	0	0	0	0	5	8
OTU863	0	0	0	0	0	0	0	0	0	0	0	0	0	0	0	0	0	0	0	0	3	0	0	0	0	0	0	0	0	0	3	0	0	0	0	0	0	0	0	0	0	0	0	0	0	0	0	0	0
OTU1198	0	39	21	47	0	18	0	0	0	0	2	0	2	0	0	0	0	2	6	0	0	0	0	0	2	3	14	0	0	7	0	12	0	0	0	0	0	0	0	0	0	0	0	0	0	0	0	0	4
OTU1510	0	0	0	0	0	0	0	0	0	0	0	0	0	0	0	0	0	0	0	0	0	0	0	0	0	0	0	0	0	0	0	0	0	0	0	0	0	0	0	0	0	0	0	210	0	0	0	0	8
OTU1602	0	0	0	0	0	0	0	0	0	0	0	0	0	0	0	0	0	0	0	0	0	0	0	0	5	0	0	195	0	0	0	0	0	0	0	0	0	0	0	0	0	0	0	0	0	0	18	0	0
OTU733	0	0	0	0	0	0	0	0	0	0	0	0	0	0	0	0	19	0	0	0	3	0	0	3	0	0	0	0	5	0	0	0	4	8	0	0	4	6	0	0	4	0	0	0	9	0	0	0	8
OTU833	0	0	0	0	0	4	0	0	0	0	5	0	11	25	9	12	0	0	6	0	0	0	0	19	7	6	0	4	0	0	11	8	11	0	0	0	0	0	6	3	11	3	0	7	3	0	0	30	0
OTU937	0	0	0	0	0	0	0	0	0	5	0	6	4	8	0	10	0	2	12	0	0	0	0	0	7	24	16	8	0	2	30	0	0	0	0	0	0	3	0	6	11	0	7	0	0	0	0	16	0
OTU1410	0	0	0	0	0	0	0	0	0	0	0	0	17	0	0	0	195	0	0	0	0	0	0	0	0	0	0	0	0	0	0	0	0	0	0	0	0	0	0	0	0	0	0	0	0	0	0	0	0
OTU3896	0	0	0	0	0	0	0	0	0	0	0	0	0	0	0	0	0	0	0	0	0	0	0	0	0	0	0	0	0	0	0	0	0	0	0	0	0	0	0	0	0	0	0	0	0	0	216	0	0
OTU473	0	0	0	0	0	0	0	0	0	0	0	0	0	0	0	0	19	0	0	7	0	0	0	0	0	0	0	0	0	0	0	0	0	0	0	9	123	3	0	3	0	0	0	3	0	0	0	0	0
OTU1115	0	0	0	0	0	0	0	0	0	0	0	0	2	0	0	0	0	0	0	0	0	0	0	0	0	0	0	0	0	0	0	0	0	34	97	25	0	3	0	0	0	0	36	0	0	0	18	0	0
OTU1345	0	0	0	0	0	0	0	0	0	0	0	0	0	0	0	0	0	0	0	0	0	0	0	10	0	0	0	0	0	0	0	0	0	0	0	0	0	3	0	0	4	0	0	0	0	0	0	0	0
OTU818	0	0	0	0	0	4	0	0	0	0	0	8	0	5	16	0	37	0	2	0	0	0	0	3	2	0	2	0	0	2	0	0	4	31	4	3	0	3	0	0	4	0	13	3	0	0	0	0	4
OTU957	0	13	0	0	0	0	22	0	0	0	0	0	22	0	14	15	0	0	2	4	9	5	0	26	7	0	2	12	0	0	0	8	7	0	0	0	0	0	0	0	0	0	0	0	0	13	0	14	0
OTU1022	0	0	0	0	0	0	0	0	0	0	0	6	2	0	7	0	0	0	0	0	3	0	14	0	0	0	0	0	0	0	0	0	0	6	0	0	0	0	0	0	0	0	0	0	0	0	0	0	38
OTU1359	0	0	0	0	0	0	0	0	0	0	0	0	0	0	0	0	5	0	0	0	0	0	0	3	0	0	0	0	0	0	0	0	0	0	0	0	0	0	0	0	0	0	0	0	0	0	0	0	0
OTU1296	0	0	0	0	0	0	0	0	0	0	2	0	6	8	7	2	0	0	6	4	0	5	0	0	0	0	0	0	0	10	3	4	4	3	0	0	0	0	3	13	0	0	7	3	0	0	72	12	0
OTU775	0	0	0	0	0	0	0	4	0	0	0	0	0	0	0	0	0	0	0	0	0	0	0	0	2	0	0	0	0	0	0	0	4	25	0	0	7	6	0	0	74	0	3	0	0	0	0	2	0
OTU386	0	0	0	0	0	0	0	0	0	0	0	0	0	0	2	0	0	0	0	4	3	0	0	0	0	0	0	0	0	0	0	0	0	0	9	3	101	6	3	0	4	0	10	7	3	0	0	0	15
OTU962	0	0	0	0	0	0	0	0	0	0	0	0	0	0	0	0	0	0	0	0	0	0	7	0	2	0	2	0	3	0	8	4	0	0	0	0	0	0	0	0	0	0	0	163	0	0	0	0	0
OTU1362	0	0	0	0	0	0	0	0	0	0	0	0	0	0	0	0	0	0	0	21	26	58	14	78	0	0	0	0	0	0	0	0	0	0	0	0	0	0	0	0	0	0	0	0	0	0	0	0	0
OTU789	0	0	0	0	0	0	0	0	0	0	0	0	0	0	0	2	0	0	0	4	6	8	0	0	0	0	0	0	0	0	0	0	0	0	0	0	0	0	0	0	0	3	0	0	22	13	0	0	0
OTU902	0	0	21	0	0	0	3	0	0	0	0	0	0	0	0	0	0	0	0	4	14	10	7	42	0	0	2	0	0	0	0	0	0	0	0	0	0	0	0	0	0	0	0	0	0	0	0	0	4
OTU943	0	0	0	0	0	0	0	0	0	0	0	0	0	0	0	0	0	0	0	7	0	0	0	0	0	0	0	0	0	0	0	0	0	0	0	12	0	38	0	0	4	0	52	3	28	0	0	0	34
OTU1017	0	0	0	0	0	0	0	0	0	0	0	0	0	0	0	0	0	0	0	0	0	0	0	0	5	9	5	0	28	0	0	0	0	3	31	0	0	0	0	0	0	0	0	0	0	0	0	0	0
OTU2401	61	0	128	0	0	0	0	0	0	0	0	0	0	0	0	0	0	0	0	0	0	0	0	0	9	0	0	0	3	0	0	4	0	0	0	0	0	0	0	0	0	0	0	3	0	0	0	0	0
OTU362	0	0	0	0	0	0	0	0	0	0	0	0	0	0	5	0	0	0	0	0	0	0	0	0	0	0	0	0	0	0	0	0	0	0	0	6	101	6	12	0	0	0	20	0	0	0	0	2	0
OTU982	0	0	0	0	0	0	0	0	0	0	0	0	0	0	0	2	9	16	0	0	0	0	0	0	0	0	37	0	0	0	0	0	0	8	106	22	0	0	0	0	0	0	0	0	0	0	0	0	0
OTU1148	0	0	0	93	0	0	0	0	0	0	0	0	0	0	0	0	0	0	0	0	0	0	0	0	0	0	0	0	0	0	0	0	0	20	0	3	4	6	0	0	4	10	13	0	28	0	0	5	0
OTU2031	0	0	0	0	0	0	0	0	0	0	0	0	0	0	0	0	0	0	0	0	0	0	0	0	0	0	0	0	0	0	0	0	0	0	0	0	0	0	0	0	0	0	0	0	0	0	0	0	0
OTU669	0	0	0	0	0	0	0	0	0	0	0	0	0	0	50	0	14	9	0	0	0	5	0	0	2	0	5	0	0	0	0	0	15	6	0	0	0	0	0	0	0	0	0	0	0	0	0	0	0
OTU935	0	0	11	0	0	0	0	0	0	0	0	0	0	0	0	0	0	0	0	0	0	0	0	0	0	0	65	0	3	0	0	0	0	0	13	0	0	0	0	0	0	0	108	0	0	0	0	0	0
OTU823	0	0	0	0	0	0	0	0	0	0	5	25	4	19	2	17	0	0	2	0	0	0	0	0	14	6	5	4	0	7	3	0	4	0	0	0	0	0	6	16	7	6	0	0	15	0	0	2	0
OTU949	0	0	0	0	0	0	0	0	0	0	0	0	0	0	0	0	0	0	0	0	0	0	0	0	16	0	0	43	0	0	0	0	0	0	0	0	0	0	0	0	0	0	0	7	129	0	0	0	0
OTU1392	0	0	0	0	0	0	0	0	0	0	0	0	0	0	0	0	0	0	0	0	0	0	0	0	0	0	0	0	0	0	0	0	0	191	13	3	0	0	0	0	0	0	0	0	0	0	0	0	0
OTU1441	0	0	0	0	0	0	0	0	0	0	0	0	0	0	0	0	0	0	0	0	0	0	0	0	0	0	0	0	0	0	0	0	0	0	0	0	0	0	0	0	0	0	0	3	99	0	90	0	15
OTU658	0	0	11	23	46	0	0	0	0	0	0	0	0	0	0	0	0	0	0	0	0	0	0	0	0	0	0	0	0	0	0	0	0	0	0	0	0	0	0	0	0	0	10	0	0	13	0	26	0
OTU767	0	0	0	0	0	0	0	0	0	0	0	0	0	0	0	0	0	2	0	0	0	0	0	6	0	0	0	0	0	0	0	0	0	0	0	0	0	0	3	0	0	0	0	0	0	13	18	0	0
OTU843	0	0	0	0	0	0	0	0	0	0	0	0	0	0	0	0	0	0	0	0	0	0	0	0	0	0	0	0	0	0	0	0	0	0	0	0	0	0	0	0	0	0	0	0	0	0	0	0	0
OTU1165	0	0	0	0	0	0	0	0	0	0	0	0	0	0	0	0	19	0	2	0	0	0	0	0	0	0	0	0	0	0	0	0	0	0	0	0	0	0	0	0	0	0	3	0	0	0	0	0	0
OTU1455	0	0	0	0	0	0	0	0	0	0	0	0	0	0	0	0	5	0	0	11	6	3	0	3	0	0	0	0	0	0	0	0	0	0	0	0	0	0	0	6	0	0	0	0	0	0	0	0	4
OTU1507	0	0	0	0	0	0	0	0	0	0	0	0	0	0	0	0	0	0	0	0	0	0	0	0	0	0	0	0	0	0	0	0	0	0	0	0	0	0	0	0	0	0	0	0	0	0	0	0	0
OTU1583	107	0	0	0	0	0	0	0	0	3	0	0	0	0	0	0	0	0	0	0	3	8	0	0	0	0	2	0	3	0	5	0	4	0	0	0	0	0	0	0	0	0	0	0	3	0	0	0	0
OTU467	0	0	0	0	0	0	0	0	7	0	0	0	0	0	5	0	9	0	0	0	0	0	0	0	0	0	0	0	0	0	0	0	0	0	0	3	142	0	0	0	0	0	0	0	0	0	0	0	0
OTU738	0	0	0	0	0	0	0	0	0	0	5	8	6	5	5	12	0	5	23	0	0	0	0	0	14	6	5	8	0	0	11	8	0	0	0	0	0	0	3	0	4	3	0	0	6	0	0	9	0
OTU794	0	0	0	0	0	0	0	0	0	13	2	0	9	22	0	15	5	0	10	0	0	0	0	0	12	12	12	0	8	2	5	0	0	3	0	0	0	0	3	0	7	3	0	0	0	0	0	21	0
OTU1000	15	0	0	0	0	0	3	0	0	0	0	0	0	0	2	0	14	0	0	0	0	0	0	0	0	0	5	0	0	0	3	0	0	25	0	3	4	3	0	0	7	13	3	3	18	25	0	0	11
OTU842	0	0	0	0	0	0	0	0	0	0	0	0	0	0	0	0	0	0	0	0	6	0	0	0	7	0	25	39	28	5	38	0	4	6	0	0	0	0	0	0	0	0	3	0	0	0	0	0	0
OTU974	0	0	0	0	0	0	0	0	0	0	0	0	0	0	0	0	0	5	0	0	0	0	0	0	0	0	0	0	0	0	0	0	0	3	4	3	0	3	0	6	0	0	0	0	31	25	0	0	0
OTU1028	0	13	0	0	7	0	9	12	0	11	10	9	6	0	7	10	0	0	0	0	0	0	0	6	5	0	0	0	15	0	0	8	11	0	0	0	0	0	3	3	4	0	0	0	3	0	0	0	0
OTU252	15	0	11	23	0	0	0	0	0	0	10	9	4	0	0	0	0	0	0	4	9	5	7	3	0	3	5	4	5	0	0	0	0	0	0	0	0	0	0	0	0	0	0	0	0	0	0	0	0
OTU772	0	0	0	23	0	13	0	0	0	0	0	2	0	0	2	0	0	0	0	0	0	3	7	0	0	0	0	0	5	0	3	8	0	0	4	12	0	6	0	0	0	0	3	3	3	0	0	0	0
OTU1390	0	0	0	0	0	0	0	0	0	0	0	0	0	3	0	0	0	0	0	35	57	31	20	52	0	0	0	0	0	0	0	0	0	0	0	0	0	0	0	0	0	0	0	0	0	0	0	0	0
OTU3938	15	141	0	47	0	0	0	0	0	0	0	0	0	0	0	0	0	0	0	0	0	0	0	0	0	0	0	0	0	0	0	0	0	0	0	0	0	0	0	0	0	0	0	0	0	0	0	0	0
OTU515	0	0	11	0	0	0	0	0	0	0	0	0	4	110	2	17	0	0	0	0	0	0	0	0	0	0	5	0	0	0	0	4	0	3	0	0	0	0	0	0	0	0	0	7	6	0	0	0	0
OTU601	0	0	0	0	0	0	0	0	0	0	0	0	0	0	0	0	9	0	0	0	6	0	0	0	0	0	0	0	10	0	25	4	0	11	0	0	4	3	0	0	0	0	7	0	37	0	18	5	0
OTU725	0	0	0	0	0	9	0	0	7	0	0	0	0	0	0	10	46	7	18	0	0	0	0	0	2	0	0	4	3	0	0	0	0	25	0	0	0	10	3	0	0	0	10	0	0	0	0	0	4
OTU1160	15	13	32	0	0	0	3	0	7	0	0	0	7	5	0	2	5	0	2	7	0	3	0	0	2	0	2	0	3	2	14	0	4	0	0	0	0	0	3	3	0	0	0	0	3	0	18	0	0
OTU1597	0	0	0	0	0	0	0	0	0	0	0	0	0	0	0	0	0	0	0	0	0	0	0	0	0	0	0	0	0	0	0	0	0	6	18	58	101	13	0	0	0	0	3	3	0	0	0	0	0
OTU1705	0	0	0	0	0	0	0	0	0	0	0	0	0	0	0	0	0	0	0	0	0	0	0	0	0	0	0	148	0	0	0	0	0	6	0	0	0	0	0	0	0	0	0	0	0	0	0	0	0
OTU851	0	0	11	0	7	9	0	0	7	0	0	0	0	0	2	0	0	0	0	0	0	3	0	0	0	0	5	0	0	0	0	0	4	11	0	0	0	0	0	0	0	0	0	0	0	0	0	2	4
OTU925	0	0	0	0	0	0	0	0	0	3	5	0	2	11	0	0	9	2	2	0	14	0	0	0	9	18	0	8	0	10	27	0	26	0	0	0	0	3	0	3	4	0	0	0	0	0	0	12	0
OTU1012	0	0	0	0	0	0	3	0	0	8	25	0	7	5	5	10	9	2	10	0	0	0	0	0	2	21	2	0	13	0	0	4	0	0	0	0	0	0	3	0	0	10	7	3	0	0	0	0	4
OTU1291	0	51	0	0	7	0	9	4	7	0	5	0	7	0	0	0	5	2	0	0	6	0	0	0	0	9	7	4	10	2	0	0	0	0	0	0	4	0	0	0	0	3	0	0	0	0	0	0	0
OTU977	0	0	0	0	0	0	0	0	0	0	0	0	0	0	0	0	0	0	0	0	0	0	0	0	0	0	0	0	0	0	0	0	0	0	0	0	4	0	0	0	4	0	3	3	18	25	36	0	8
OTU293	0	0	0	0	0	4	0	0	0	0	0	0	0	0	5	0	0	0	0	7	6	0	0	0	0	3	0	4	0	0	0	0	0	0	0	0	26	0	0	0	0	3	0	0	0	0	0	0	0
OTU1042	0	0	0	0	0	0	0	0	0	0	0	0	0	0	5	0	5	0	0	0	0	0	0	0	0	0	0	0	0	0	0	0	0	0	0	6	157	3	0	0	0	0	13	3	0	0	0	0	4
OTU1062	0	0	0	0	7	0	0	4	0	0	0	0	0	0	0	0	0	0	0	0	0	0	0	3	0	0	0	0	0	0	0	4	0	0	0	0	0	0	0	0	0	3	3	0	0	0	0	0	8
OTU1076	15	0	0	0	0	0	0	0	0	11	5	0	4	0	0	17	0	2	14	0	0	10	0	6	9	3	7	12	5	5	8	4	15	3	0	0	0	0	3	3	4	0	0	0	0	0	0	14	0
OTU1209	0	39	0	0	0	0	0	0	13	0	0	0	0	0	0	0	0	0	0	0	0	0	0	0	0	0	0	0	0	0	0	0	0	0	0	0	127	0	0	0	0	0	0	0	0	13	0	0	0
OTU859	0	0	11	0	0	0	0	0	0	13	2	4	13	0	0	12	5	0	0	0	0	0	0	0	7	18	5	0	8	5	16	0	4	0	9	0	4	0	9	0	0	6	0	0	3	0	0	28	0
OTU1005	0	0	0	0	0	0	0	0	0	0	0	0	0	0	0	0	0	0	0	0	0	0	0	0	0	0	0	0	0	0	0	0	0	62	71	9	0	0	0	0	0	0	49	0	0	0	0	0	0
OTU1519	0	0	0	0	0	0	0	0	0	0	0	0	0	0	0	0	0	0	0	0	0	0	0	0	0	0	0	0	0	0	0	0	0	0	0	0	0	0	52	6	11	126	0	0	0	0	0	0	0
OTU686	0	13	0	0	13	0	0	0	0	0	0	0	0	0	5	0	5	0	0	4	0	0	0	0	2	0	2	0	0	0	0	0	4	11	4	0	0	0	0	0	0	0	0	0	0	0	0	0	0
OTU538	0	0	0	0	26	0	0	0	0	0	0	0	0	0	14	0	0	0	0	0	3	0	0	0	0	6	5	0	0	0	0	0	0	28	0	34	15	3	0	0	0	0	0	0	0	0	18	0	23
OTU1456	0	0	0	0	0	0	0	0	0	0	0	0	0	0	0	0	0	0	0	0	0	0	7	0	0	0	0	0	0	0	0	0	0	0	0	0	0	0	0	13	0	6	13	20	0	0	126	0	0
OTU372	0	0	0	0	0	0	0	0	0	19	0	0	2	30	2	0	0	0	2	0	9	0	0	0	0	0	0	0	13	0	0	0	0	0	0	0	0	0	0	0	0	0	0	0	9	0	54	0	0
OTU936	0	0	0	0	0	0	0	0	54	0	0	0	0	0	2	0	0	0	0	18	3	0	7	0	0	0	12	0	0	0	11	0	0	6	0	0	0	6	12	0	0	0	3	0	3	0	0	0	4
OTU1431	61	0	0	0	0	0	0	0	0	19	7	8	0	3	0	7	0	2	0	0	0	0	0	3	2	0	0	4	5	0	0	8	4	0	0	0	0	0	3	0	0	0	0	0	0	0	0	2	0
OTU546	0	0	0	0	0	0	0	0	0	0	5	2	2	0	2	2	0	5	0	0	0	0	0	0	19	0	9	4	18	2	5	28	7	0	0	0	0	0	0	6	0	6	0	7	0	0	0	23	0
OTU556	0	0	0	0	0	0	0	0	0	0	0	0	0	0	0	0	46	0	0	0	0	0	0	0	14	3	5	31	0	0	0	0	0	0	0	0	4	0	0	0	0	0	3	70	9	0	0	2	4
OTU665	0	0	0	0	0	0	0	0	0	0	0	2	0	0	0	0	0	0	0	0	0	0	0	0	0	0	2	8	0	0	0	0	0	11	4	9	0	3	6	0	0	0	36	33	25	0	0	0	0
OTU995	0	0	0	0	7	0	0	0	0	0	0	8	0	0	11	0	28	0	0	0	3	0	0	0	0	0	0	0	0	0	0	0	7	8	0	0	0	3	0	0	4	0	0	3	9	0	0	0	0
OTU2310	0	0	0	0	0	0	0	0	0	0	0	0	0	0	0	0	0	0	0	4	6	0	0	0	0	0	0	0	0	0	0	0	0	0	0	0	0	0	0	0	0	3	0	0	0	0	162	0	4
OTU1035	0	0	0	0	0	0	0	0	0	0	0	0	0	0	0	0	0	2	0	0	0	0	0	6	0	0	5	0	0	0	0	0	0	0	4	0	7	0	0	0	0	0	0	0	0	0	0	0	0
OTU1277	0	0	0	0	0	0	9	0	0	0	0	0	4	0	0	0	0	0	6	14	48	13	0	36	0	0	2	0	0	10	0	4	0	0	0	0	0	0	0	0	4	0	0	3	3	0	0	0	0
OTU1530	0	0	0	47	20	0	0	0	94	0	0	0	0	0	0	0	0	0	0	0	0	0	0	0	2	0	0	0	0	0	0	0	0	0	0	0	0	0	0	0	0	0	0	0	0	0	0	0	4
OTU502	0	0	0	0	0	4	0	0	0	0	0	9	0	25	0	0	0	7	8	0	3	0	0	0	12	12	7	0	3	5	5	0	0	0	0	0	0	0	3	0	0	0	0	0	0	0	18	0	4
OTU1020	0	0	11	0	0	0	0	0	0	0	0	0	0	0	0	0	0	0	0	0	0	0	0	0	0	0	0	0	0	5	14	0	4	0	0	0	0	3	0	0	0	6	0	0	34	0	0	2	0
OTU1033	0	0	0	0	13	0	9	4	0	11	17	0	2	0	2	0	0	5	0	0	0	0	0	0	0	3	5	0	18	5	0	0	0	0	0	0	0	0	0	3	0	3	0	0	6	0	0	2	8
OTU1239	46	13	11	23	0	0	0	0	7	0	0	0	0	0	0	0	5	0	0	0	0	0	0	0	0	0	0	0	0	0	0	0	0	0	0	0	0	0	0	0	0	0	0	0	0	0	0	0	0
OTU1139	0	0	0	0	0	0	0	0	0	0	0	0	0	0	0	0	0	0	0	0	0	0	0	0	0	0	0	0	0	0	0	0	0	0	0	0	4	0	0	6	11	0	3	0	6	0	0	0	0
OTU1436	0	0	0	0	0	0	0	0	0	142	0	0	0	0	5	0	0	0	0	0	0	0	0	0	0	15	0	0	0	0	0	0	0	0	0	0	0	0	0	0	4	0	0	0	0	0	18	0	0
OTU785	0	0	0	0	0	0	0	0	0	0	0	0	0	0	0	0	0	0	0	0	0	8	0	0	5	9	2	0	0	0	0	0	11	3	0	0	4	0	37	3	4	0	0	3	9	0	0	0	8
OTU1031	0	0	0	0	0	0	0	0	0	0	12	2	2	0	0	0	0	0	0	0	0	0	0	0	12	6	0	4	5	7	0	12	0	0	0	0	0	3	0	0	0	10	0	0	3	13	54	14	0
OTU1324	0	0	0	0	0	0	0	0	0	142	7	0	0	0	0	0	0	0	0	0	3	3	0	0	0	0	0	0	0	5	5	0	0	0	0	0	0	0	0	0	0	3	0	0	0	0	18	0	0
OTU539	0	0	0	0	0	0	0	0	0	0	0	0	0	0	0	2	32	0	0	11	14	0	0	0	2	0	0	0	54	0	0	0	15	0	0	0	19	0	0	0	0	0	0	0	0	0	18	0	8
OTU1184	0	0	0	0	0	0	0	0	13	0	0	0	0	0	0	0	0	0	0	0	0	0	0	0	2	0	0	0	0	0	0	0	0	0	0	0	0	0	0	38	42	3	0	0	22	0	0	0	0
OTU1355	15	0	0	0	0	0	0	0	0	5	2	0	2	16	0	46	0	2	0	0	0	0	0	0	44	0	7	12	10	0	0	8	0	0	0	0	4	0	0	0	0	0	0	0	0	0	0	0	4
OTU1421	0	0	11	0	0	0	0	0	0	0	0	0	0	0	0	0	0	0	0	0	0	0	0	0	0	0	0	4	0	0	0	0	0	0	0	3	0	0	3	0	11	3	39	13	9	0	0	0	68
OTU1491	0	13	43	0	7	0	0	0	0	0	0	0	0	0	0	0	0	0	0	0	0	0	0	0	0	0	0	0	0	0	0	0	0	0	0	0	0	0	0	0	7	0	0	0	0	0	18	0	8
OTU1573	0	0	0	0	0	0	0	0	0	0	0	0	0	0	0	0	0	0	0	0	0	0	0	0	0	0	0	0	0	0	0	0	0	0	0	0	0	0	0	0	0	0	0	0	0	0	0	0	0
OTU337	0	0	0	0	0	0	0	0	0	0	0	0	0	0	9	0	74	0	0	0	3	0	0	0	0	0	0	0	0	0	0	0	0	0	0	0	22	0	9	0	0	0	10	0	0	0	0	0	0
OTU508	0	0	0	0	0	0	0	0	0	0	0	0	0	0	0	0	5	0	0	0	0	0	0	0	0	0	0	0	0	0	0	0	0	0	0	9	82	6	6	0	4	0	3	3	3	0	0	0	0
OTU597	0	0	11	0	52	0	0	0	7	0	0	0	0	0	0	0	0	2	0	0	0	0	20	0	0	0	2	0	0	0	0	0	0	8	4	0	0	0	0	0	0	0	0	0	0	0	0	0	0
OTU986	0	0	0	0	0	0	0	0	0	0	0	0	0	0	0	0	28	0	0	0	0	0	0	0	0	0	0	0	0	0	0	0	0	3	0	3	4	6	0	0	0	0	7	0	18	0	0	0	0
OTU1204	0	0	0	0	0	0	0	0	7	0	0	0	0	0	0	0	0	2	0	0	0	0	0	0	0	0	0	0	0	0	0	0	0	73	18	25	26	0	0	0	0	0	13	3	0	0	0	0	0
OTU1309	0	0	0	0	0	0	0	4	0	155	0	0	0	0	5	2	0	0	0	4	0	0	0	0	2	0	0	0	3	0	0	0	0	0	0	0	0	0	0	0	0	0	0	0	0	0	0	0	0
OTU88	0	0	0	0	0	0	0	0	0	11	25	19	2	3	2	24	0	48	49	0	0	0	0	0	0	0	0	0	0	0	0	0	0	0	0	0	0	0	0	0	0	0	0	0	0	0	0	0	0
OTU322	0	0	0	0	0	0	0	0	0	0	0	0	0	0	2	0	42	0	0	4	3	0	0	0	0	0	0	0	0	0	0	0	0	0	0	6	37	6	0	0	0	3	10	30	0	0	0	0	0
OTU950	0	0	0	0	0	0	0	0	0	0	0	0	183	0	0	0	0	0	0	0	0	0	0	0	0	0	0	0	0	0	0	0	0	0	0	0	0	0	0	0	0	0	0	0	0	0	0	0	0
OTU1273	0	0	0	23	0	9	0	4	0	0	0	0	0	0	0	0	0	0	0	14	23	0	0	0	0	0	0	0	0	0	0	0	0	0	0	0	0	0	0	0	0	0	0	0	0	0	0	0	4
OTU791	0	51	0	0	0	0	0	0	0	0	0	0	0	0	0	0	0	0	0	0	0	0	20	0	2	0	0	19	0	0	0	0	0	0	0	0	0	0	0	0	0	0	0	0	0	0	0	0	23
OTU1344	0	0	0	0	0	0	13	0	0	5	0	0	11	0	0	0	5	5	0	4	3	0	0	0	0	9	0	0	3	0	0	0	0	0	0	0	0	3	6	0	0	3	0	0	0	0	0	0	0
OTU1576	0	0	0	0	0	0	0	0	0	0	0	0	0	0	0	0	0	0	0	0	0	60	0	117	0	0	0	0	0	0	0	0	0	0	0	0	0	0	0	0	0	0	0	0	0	0	0	0	0
OTU580	0	0	0	0	0	0	0	4	0	0	0	0	0	0	0	0	5	0	0	7	9	3	0	0	0	0	0	0	0	0	0	0	0	8	0	15	4	0	0	0	7	0	20	0	0	0	0	0	8
OTU862	0	0	0	0	0	0	0	0	0	0	2	0	0	0	0	0	0	0	0	0	0	0	0	3	0	0	0	0	3	0	0	0	0	0	0	0	0	0	0	0	0	0	0	0	0	0	0	0	0
OTU1057	0	0	0	0	7	0	0	0	0	0	0	0	0	0	0	0	0	0	0	0	0	0	0	0	0	0	0	0	0	0	0	0	0	0	0	0	0	0	0	0	0	0	3	0	3	0	0	12	148
OTU1266	0	0	0	0	0	0	0	0	0	0	0	0	0	0	0	0	0	0	0	0	0	0	0	0	5	3	5	0	142	0	0	0	0	11	0	0	0	0	0	0	0	0	0	0	0	0	0	0	0
OTU716	0	0	0	0	0	0	3	0	0	0	0	0	2	0	0	0	0	0	0	0	0	0	0	0	0	0	12	0	0	0	0	0	0	11	0	6	7	0	0	0	11	0	7	3	25	0	0	0	46
OTU202	0	0	0	0	0	0	0	0	0	0	0	0	0	0	2	0	23	0	0	4	11	3	0	0	0	0	0	0	0	0	0	0	0	0	0	0	37	6	0	0	0	0	0	0	6	0	18	2	8
OTU401	0	13	0	0	0	0	0	0	0	0	2	0	0	0	0	0	0	7	0	0	0	0	0	0	0	0	0	0	0	0	11	0	0	0	0	0	0	0	6	0	0	0	0	0	0	0	0	96	0
OTU685	0	0	0	0	0	0	9	0	0	0	0	0	0	0	0	0	0	0	0	4	0	0	0	0	0	0	14	4	5	0	0	0	4	8	0	6	0	0	0	0	0	0	0	0	0	0	0	0	4
OTU900	0	0	0	0	0	0	0	0	0	0	0	0	0	0	0	0	0	2	0	0	0	0	0	0	0	0	0	0	0	0	0	0	0	56	31	40	30	0	0	0	0	0	0	0	0	0	0	0	0
OTU1677	30	51	0	0	0	0	6	4	0	0	5	0	0	0	5	2	0	5	0	0	0	0	0	23	0	6	5	0	0	0	0	0	4	3	4	0	4	0	3	3	0	0	0	0	0	0	0	2	0
OTU927	0	0	0	0	0	0	0	0	0	0	0	0	0	0	0	0	0	0	0	7	0	0	0	0	0	0	0	0	0	0	0	0	0	25	0	3	4	45	0	0	7	0	20	0	22	0	0	0	11
OTU979	0	0	0	0	0	0	0	0	0	3	5	4	0	0	5	2	0	0	31	0	0	0	0	0	5	24	7	8	5	14	11	0	4	3	0	0	0	0	9	0	4	0	3	0	3	0	0	9	0
OTU1232	0	0	0	0	0	0	0	0	0	0	0	0	0	0	0	0	0	0	0	0	0	0	0	0	0	0	0	0	0	0	0	0	0	0	0	0	0	3	0	0	0	0	0	0	0	0	0	0	175
OTU1306	0	0	11	0	33	13	0	0	7	0	0	8	4	0	0	12	9	5	2	0	9	0	0	0	2	0	0	4	0	5	16	4	11	0	0	0	0	0	0	0	4	10	0	0	6	0	0	2	0
OTU923	15	0	0	0	0	0	0	0	0	0	0	0	0	0	0	0	0	0	0	0	0	0	7	0	0	0	0	0	0	7	0	0	0	11	40	37	19	3	0	0	0	0	3	0	0	0	0	0	0
OTU1614	0	0	0	0	39	35	25	65	13	0	0	0	0	0	0	0	0	0	0	0	0	0	0	0	0	0	0	0	0	0	0	0	0	0	0	0	0	0	0	0	0	0	0	0	0	0	0	0	0
OTU1298	0	0	0	0	7	0	0	0	0	0	0	0	0	0	5	0	102	0	0	0	0	0	0	0	0	0	9	0	0	0	0	0	0	6	0	0	0	3	0	3	4	0	3	0	0	0	0	0	0
OTU1675	0	51	11	70	0	0	3	0	0	0	0	0	0	0	0	0	0	0	0	11	0	0	0	0	2	0	0	4	0	0	0	0	0	0	0	0	0	0	0	3	4	0	0	0	0	0	0	0	0
OTU1840	0	0	0	0	0	0	0	0	0	0	0	0	0	0	0	0	162	0	0	0	0	0	0	0	0	0	0	0	0	0	0	0	0	0	0	0	7	0	0	0	0	0	0	3	0	0	0	0	0
OTU444	0	0	0	0	0	0	0	0	0	0	0	4	2	19	0	5	5	7	0	0	3	0	0	0	0	0	9	0	8	5	3	0	7	0	0	0	0	0	0	0	0	0	3	3	25	0	0	0	0
OTU912	0	0	0	0	0	0	0	0	0	0	0	0	0	0	0	0	0	0	0	7	0	0	0	0	0	0	0	12	0	0	0	0	7	11	4	3	0	3	0	0	4	0	23	7	9	0	0	0	23
OTU1195	0	0	0	0	0	0	0	0	0	0	0	0	0	0	0	0	0	0	0	0	0	0	0	0	0	0	0	0	0	0	0	0	0	0	0	0	0	0	0	0	0	0	0	0	0	0	0	0	0
OTU1438	0	0	0	0	0	0	0	0	0	0	0	0	0	0	0	0	0	0	0	0	0	0	14	0	0	0	0	0	3	0	0	0	0	0	0	0	0	0	0	0	0	0	0	0	0	113	0	0	0
OTU618	0	0	21	0	0	0	0	0	0	0	0	0	0	3	0	0	5	0	0	0	0	0	0	0	0	0	0	0	0	10	0	0	0	0	0	0	0	0	0	0	0	3	0	0	0	0	0	2	23
OTU1096	0	0	0	0	0	0	0	0	0	0	0	0	0	0	34	0	56	2	0	0	0	0	0	0	0	0	9	0	0	0	0	0	4	6	0	0	0	0	9	0	0	0	0	0	0	0	0	0	0
OTU1945	0	0	0	0	0	4	0	0	0	0	0	0	0	0	0	0	0	0	0	0	0	0	0	0	0	0	0	0	0	0	0	0	0	0	0	0	0	0	0	0	0	0	0	0	0	0	0	0	0
OTU1091	0	0	0	0	0	0	0	0	0	0	0	0	0	0	0	0	0	0	0	0	0	0	0	0	0	0	0	0	0	0	0	0	0	0	0	0	7	0	0	0	0	0	0	0	0	0	0	0	0
OTU1127	0	0	0	0	20	4	0	0	0	0	20	0	0	0	0	0	5	0	0	0	0	0	0	0	9	0	2	4	8	7	0	0	0	0	0	3	0	0	9	0	0	0	0	0	0	0	0	0	0
OTU1847	0	0	0	0	0	0	0	0	0	0	0	0	0	0	0	0	0	0	0	0	0	0	0	0	0	0	0	0	0	0	0	0	0	0	0	0	0	0	0	0	0	0	0	77	0	0	90	0	0
OTU488	0	0	0	0	0	0	0	0	0	0	0	0	0	0	0	0	9	0	0	0	0	0	0	0	0	0	0	0	0	0	0	0	0	0	0	3	75	0	3	0	7	0	20	3	0	0	0	0	19
OTU1357	0	0	11	23	0	0	0	0	0	3	5	0	0	0	0	0	9	0	0	0	0	0	0	0	2	12	0	12	13	17	3	0	0	0	0	0	0	3	3	10	0	0	0	0	0	0	0	14	0
OTU1676	0	0	0	0	0	0	0	0	0	0	0	0	0	0	0	0	0	0	0	81	91	0	0	0	0	0	0	0	0	0	0	0	0	0	0	0	0	0	0	0	0	0	0	0	0	0	0	0	0
OTU1202	0	0	0	0	0	0	0	0	0	0	0	0	2	0	2	0	37	0	0	0	0	0	0	0	0	0	0	0	0	0	0	0	0	8	0	0	0	13	3	10	21	3	3	7	9	0	0	0	4
OTU1075	0	0	0	0	0	0	9	0	0	0	0	0	0	0	0	0	0	0	0	0	0	0	0	0	2	0	5	0	0	0	0	0	0	6	0	0	4	0	0	0	4	0	7	17	12	0	36	0	0
OTU1531	0	0	0	0	0	0	0	0	0	0	0	0	0	0	0	0	0	0	0	0	0	0	0	0	0	0	0	0	0	0	0	0	0	0	0	0	0	0	0	0	0	0	0	0	0	0	0	0	0
OTU1641	46	0	21	0	0	0	0	0	0	5	0	0	0	0	7	0	0	2	4	0	0	0	0	0	12	12	0	0	0	0	0	0	0	0	0	0	0	0	0	6	0	13	0	0	0	0	0	0	0
OTU1659	0	0	74	0	13	0	0	4	0	11	0	6	0	0	2	5	0	0	0	0	0	0	0	0	0	0	0	12	0	0	0	0	0	0	0	0	0	0	0	0	0	0	0	0	0	0	18	0	0
OTU4573	0	0	0	0	0	0	0	0	0	0	0	0	0	0	0	0	0	0	0	0	0	0	0	0	0	0	0	0	0	0	0	0	0	0	0	0	0	0	0	0	0	0	0	0	0	0	162	0	8
OTU405	0	0	0	0	0	0	0	0	0	0	0	0	0	0	0	0	0	0	0	14	20	10	7	0	0	0	0	0	0	0	0	0	0	3	0	0	4	0	6	0	0	0	0	0	0	0	0	0	0
OTU763	0	0	0	23	0	4	0	0	0	0	0	0	0	0	0	0	5	0	0	0	0	0	0	6	0	0	19	0	0	0	0	0	0	8	0	9	4	16	0	0	0	0	0	0	12	0	18	0	15
OTU822	0	0	0	0	0	0	0	0	0	0	0	0	0	0	39	0	0	9	0	0	0	0	14	0	0	3	0	4	0	0	0	0	0	11	0	0	0	0	0	0	4	0	3	0	0	0	0	5	23
OTU2593	0	0	43	0	117	0	0	0	0	0	0	0	0	0	2	0	5	0	0	0	0	0	0	0	0	0	0	0	0	0	0	0	0	0	0	0	0	0	0	0	0	0	0	0	0	0	0	0	0
OTU1061	0	0	0	0	7	4	0	8	13	0	2	9	0	5	0	2	0	0	0	0	0	8	0	3	2	0	7	0	8	5	0	0	7	0	0	0	0	0	3	0	4	3	0	0	0	0	0	0	4
OTU1270	0	0	11	0	0	0	0	0	0	99	7	0	0	5	18	0	0	2	12	0	3	0	0	0	0	0	0	0	3	0	3	0	0	0	0	0	0	0	0	3	0	0	0	0	0	0	0	2	0
OTU1645	0	0	0	0	0	0	0	0	0	0	0	0	0	0	0	0	0	0	0	0	0	0	0	0	0	0	0	0	0	0	0	0	0	0	0	0	0	0	0	0	0	0	0	0	0	0	0	0	0
OTU896	0	0	0	0	0	0	0	0	0	0	0	0	0	0	0	0	5	0	0	0	0	0	0	0	5	0	7	8	0	10	63	8	0	0	0	0	0	0	0	0	0	0	0	57	0	0	0	0	0
OTU1191	0	0	0	0	0	0	0	0	0	5	0	15	9	25	0	5	0	0	8	0	3	0	0	16	0	0	5	0	8	0	0	0	0	0	0	0	0	0	3	0	0	0	0	0	0	13	36	2	0
OTU406	0	0	11	0	0	0	0	0	7	0	0	0	0	0	0	0	0	0	0	0	0	0	0	0	0	0	0	0	0	0	0	0	0	11	0	0	4	0	9	0	0	0	0	0	0	0	0	56	8
OTU535	0	0	0	0	0	0	0	0	0	0	0	2	2	104	0	5	0	0	2	0	0	0	0	0	0	0	0	0	21	0	0	0	0	0	0	0	0	0	0	0	0	0	0	0	3	0	0	0	0
OTU1377	0	0	0	0	0	0	0	0	0	0	0	0	0	0	18	0	9	0	0	0	0	0	0	0	0	0	0	0	3	0	5	0	0	6	0	0	0	0	0	0	7	3	0	0	3	0	0	0	0
OTU1384	0	0	0	0	0	0	0	0	0	13	137	0	0	0	0	0	0	14	2	0	0	0	0	0	0	0	0	0	0	0	0	0	0	0	0	0	0	0	0	0	0	0	0	0	0	0	0	0	0
OTU249	0	0	0	0	0	0	0	0	0	0	0	0	0	0	2	2	0	0	0	0	0	0	0	0	0	0	0	0	0	0	0	0	0	0	0	3	67	3	0	0	4	0	7	13	0	0	0	0	0
OTU1580	0	0	0	0	0	0	0	0	0	0	0	0	0	0	0	0	0	0	0	0	0	0	0	0	0	0	0	0	0	0	0	0	0	0	0	0	0	0	3	3	7	42	0	0	25	0	0	0	0
OTU1764	0	0	0	0	0	0	0	0	0	0	0	0	0	0	0	0	0	0	0	0	0	3	0	0	0	0	0	0	0	7	0	0	0	0	0	0	0	0	0	0	0	0	0	0	0	0	0	0	0
OTU619	0	0	0	0	0	0	0	0	0	0	0	0	0	0	0	0	0	0	0	0	0	0	0	0	0	0	5	4	13	0	0	4	0	0	0	0	0	0	3	0	11	0	0	0	3	0	54	28	4
OTU1072	0	0	0	0	0	0	0	0	0	0	0	0	0	0	0	0	0	0	0	0	0	3	0	0	0	0	0	0	0	0	0	0	4	8	4	0	0	3	0	0	0	0	7	0	3	0	36	0	0
OTU1632	0	0	0	0	0	0	0	0	0	0	0	0	0	0	0	0	0	0	0	0	0	0	0	0	0	0	0	0	0	0	0	0	0	0	0	0	0	0	0	0	0	0	0	3	12	0	0	0	0
OTU462	0	0	0	0	0	0	0	0	0	0	0	0	0	0	7	0	0	0	0	0	9	0	0	0	0	0	0	0	0	0	0	0	0	3	4	3	86	0	0	0	0	0	3	0	6	0	18	0	0
OTU1466	0	0	0	0	0	0	0	0	0	0	0	0	0	0	0	0	0	0	0	0	0	0	0	0	0	0	0	0	0	0	0	0	4	0	0	0	0	0	0	0	7	0	0	3	58	0	0	0	0
OTU1720	0	0	0	0	0	0	0	0	0	0	0	0	0	0	0	0	0	0	0	7	0	68	20	68	0	0	0	0	0	0	0	0	0	0	0	0	0	0	0	0	0	0	0	0	0	0	0	0	0
OTU1757	0	0	0	0	0	0	0	0	0	0	0	0	0	0	0	0	0	0	0	0	0	0	0	0	0	0	0	0	0	0	0	0	0	3	0	0	0	0	0	0	0	10	0	0	0	0	0	0	0
OTU1034	0	0	0	0	20	0	0	0	88	0	0	0	0	0	0	0	5	0	0	0	0	0	0	0	0	0	0	0	0	0	0	0	0	3	0	0	0	0	0	0	0	0	0	0	22	0	0	9	0
OTU1081	0	0	0	0	0	0	0	0	0	0	0	0	0	0	0	0	0	0	0	4	6	5	7	0	0	0	0	4	0	0	0	0	0	3	0	0	0	0	0	0	4	3	0	0	3	0	0	0	72
OTU2185	0	0	0	0	0	0	0	0	0	0	0	0	0	0	0	0	0	0	0	0	0	0	0	0	0	0	0	0	0	0	0	0	0	0	0	0	0	0	0	0	0	0	0	0	0	0	0	0	0
OTU497	0	0	0	0	0	0	0	0	0	0	0	0	0	0	2	0	5	0	0	0	0	0	0	0	0	0	0	0	0	0	0	0	0	0	0	0	97	3	0	0	0	0	0	3	0	0	0	0	0
OTU1373	0	0	0	0	0	0	0	0	0	0	0	0	0	0	0	0	0	0	0	0	0	0	0	3	0	0	2	0	0	0	0	0	0	0	4	0	0	0	0	0	0	0	0	0	0	0	0	0	0
OTU4100	0	0	0	0	0	0	0	0	0	0	0	0	0	0	0	0	0	0	0	0	0	0	0	0	0	0	0	0	0	0	0	0	0	0	0	0	0	0	0	0	0	0	0	0	0	0	144	0	15
OTU1047	0	0	21	23	0	0	0	0	7	0	0	2	0	0	0	0	0	2	0	0	3	0	0	0	0	0	0	0	0	0	0	0	0	3	0	0	0	13	0	0	0	0	3	3	3	0	0	0	8
OTU1137	0	0	0	0	0	0	0	0	0	0	0	0	0	0	0	0	0	0	0	7	0	0	0	0	0	0	0	0	0	0	0	0	0	3	4	0	0	0	0	0	14	10	13	27	15	13	0	0	0
OTU1158	0	0	0	0	0	0	0	0	0	0	0	0	0	0	0	0	0	2	0	0	0	0	0	3	0	0	0	0	0	0	0	0	0	0	0	0	4	0	0	0	0	0	0	3	0	0	0	0	0
OTU960	0	0	0	0	0	0	0	0	0	0	0	0	0	0	2	0	5	0	0	0	0	0	0	19	0	0	0	0	0	0	0	0	4	8	0	0	0	0	6	6	14	0	0	7	0	0	0	2	11
OTU788	0	0	0	0	0	0	0	0	0	0	0	0	0	0	0	0	0	0	0	0	0	0	0	0	5	0	9	0	51	12	3	52	0	0	0	0	0	0	0	0	0	0	0	0	0	0	0	0	0
OTU2975	0	0	0	0	0	0	0	0	0	0	0	0	0	0	0	0	0	0	0	0	0	0	0	0	0	0	0	0	0	0	0	0	0	0	0	0	0	0	0	0	0	0	0	50	0	0	108	0	0
OTU840	0	0	0	0	0	0	0	0	0	0	0	0	0	0	0	0	0	0	0	0	0	0	0	0	2	0	0	0	3	0	0	0	0	0	4	3	0	0	0	0	0	0	0	0	0	0	0	0	0
OTU1470	0	0	0	0	0	0	0	0	0	0	0	0	0	0	0	0	0	0	0	0	0	0	0	0	0	0	0	0	0	0	0	0	0	3	0	3	0	0	3	0	0	0	0	7	9	0	0	0	0
OTU1041	0	0	0	0	0	0	0	4	0	0	0	0	0	0	0	0	0	0	0	0	0	0	0	0	2	0	0	0	15	2	93	0	0	36	4	0	0	0	0	0	0	0	0	0	0	0	0	0	0
OTU1173	0	0	0	0	0	0	0	0	0	5	7	23	6	3	0	5	0	7	16	0	0	0	0	0	5	6	2	4	10	7	5	20	0	0	0	0	4	0	9	3	4	0	0	0	0	0	0	0	0
OTU1182	0	0	0	0	0	0	0	0	0	0	0	0	0	0	0	0	0	0	0	0	0	0	0	3	0	0	0	0	0	0	0	0	0	0	0	0	4	0	0	0	0	0	0	0	0	0	0	0	0
OTU1588	0	0	0	0	0	0	0	0	0	0	0	0	0	0	0	0	0	0	0	0	0	0	0	0	0	0	0	0	0	0	0	0	0	3	0	6	0	0	0	0	0	0	62	3	22	0	18	0	27
OTU2250	0	0	0	0	0	0	0	0	0	0	0	0	0	0	0	0	0	0	0	0	0	0	0	0	0	0	0	0	0	0	0	0	0	0	0	0	0	0	0	0	0	0	0	0	0	0	0	0	0
OTU659	0	0	0	0	0	0	0	0	0	0	0	0	0	0	0	0	0	0	0	7	29	24	14	3	0	0	0	0	0	0	0	0	0	0	0	0	0	0	0	6	0	68	0	0	0	0	0	0	0
OTU807	0	0	0	0	0	0	0	0	0	0	0	0	0	0	0	0	5	0	0	0	0	0	0	0	5	12	104	12	0	0	0	0	0	0	0	0	0	0	0	0	0	0	0	17	0	0	0	0	0
OTU884	0	0	0	0	0	0	0	0	0	3	2	9	2	0	0	7	0	0	10	0	0	0	0	0	0	6	0	0	0	7	0	12	0	0	0	0	0	0	9	3	4	6	0	0	6	13	0	28	0
OTU1010	0	0	0	0	0	0	0	0	0	8	17	0	0	0	0	12	0	2	4	0	0	0	0	0	0	3	0	12	0	0	0	4	7	0	0	0	0	0	3	0	4	3	0	0	6	0	0	9	0
OTU220	0	0	0	0	0	0	0	0	0	0	0	0	0	0	0	0	0	2	0	0	0	0	0	0	0	0	0	0	0	0	0	0	0	28	0	0	0	0	0	0	0	3	43	40	0	0	0	0	0
OTU981	0	0	0	0	0	0	0	0	0	0	0	19	4	0	0	15	0	5	0	0	0	0	0	0	5	0	0	0	0	0	0	0	4	0	0	0	0	0	6	10	0	0	3	0	3	0	18	0	4
OTU1107	0	0	11	0	0	0	0	0	0	0	0	0	0	0	0	0	0	0	0	0	0	0	0	0	0	0	7	0	8	0	8	0	4	0	0	9	0	3	0	3	4	3	0	0	6	0	18	2	0
OTU1114	0	0	0	0	0	0	0	0	13	0	0	0	0	0	0	0	0	0	0	0	3	0	0	0	0	0	0	0	0	0	0	0	0	3	0	0	0	3	3	0	4	3	0	0	0	0	0	0	0
OTU1397	30	0	74	0	0	0	0	0	0	0	0	6	18	0	2	0	0	0	0	0	0	0	0	0	0	0	0	0	0	0	0	8	0	0	0	0	0	0	0	0	0	0	0	0	0	0	0	0	0
OTU1972	0	0	0	0	0	0	0	0	0	0	0	0	0	0	0	0	5	0	0	0	0	0	0	0	0	0	0	0	0	0	0	0	0	0	0	0	0	10	0	6	0	26	0	27	9	0	54	0	8
OTU742	0	0	0	0	0	0	0	0	0	0	0	0	0	0	0	0	5	0	0	0	0	0	0	0	5	0	5	12	0	0	0	0	0	25	27	0	0	0	0	3	0	0	0	0	0	0	0	0	0
OTU1067	0	0	0	0	0	0	0	0	0	0	0	0	0	0	0	0	5	0	0	0	0	0	0	0	9	0	0	0	3	0	0	0	0	0	0	0	0	0	0	0	0	0	0	0	0	0	0	0	0
OTU1077	0	0	0	0	0	0	0	0	0	0	0	0	0	11	0	0	0	0	0	0	0	0	0	0	0	0	0	0	0	0	0	0	0	0	0	0	0	0	0	0	0	0	0	0	0	0	0	0	0
OTU1161	30	0	0	23	0	0	3	0	0	0	5	2	0	14	5	10	5	0	6	7	6	0	0	0	0	0	0	0	0	0	0	0	0	0	0	0	0	0	0	0	0	0	0	0	0	0	0	0	0
OTU1208	0	0	0	0	0	0	0	0	0	43	0	0	0	0	18	2	0	2	10	0	0	0	0	0	0	0	0	0	3	0	0	12	11	3	0	0	0	0	0	0	0	0	0	0	0	0	0	0	0
OTU1370	0	0	0	0	0	4	0	0	0	3	0	0	0	3	2	0	0	0	2	0	0	0	0	0	0	18	12	4	21	5	14	0	7	3	0	0	0	0	0	0	0	0	0	3	0	0	18	16	0
OTU1665	0	0	0	0	0	9	6	0	0	0	0	0	0	0	0	0	0	0	0	11	20	18	14	52	0	0	0	19	0	0	0	0	0	0	0	0	0	0	0	0	0	0	0	3	0	0	0	0	0
OTU1987	0	0	0	0	7	0	0	0	0	0	0	0	0	0	0	0	9	0	0	0	0	0	0	0	0	0	0	0	0	0	0	0	0	3	0	0	0	0	0	0	0	0	0	0	0	0	0	0	133
OTU496	0	0	0	0	7	0	0	0	0	0	0	0	0	0	0	0	5	0	0	0	0	0	0	0	0	0	0	0	0	0	0	0	0	3	0	0	34	3	0	0	0	0	10	0	0	0	0	5	30
OTU637	0	0	0	0	0	0	0	0	0	0	0	0	0	0	0	0	0	0	0	0	0	0	0	0	0	0	5	0	10	0	0	0	4	0	0	0	0	0	9	0	0	0	118	0	0	0	0	0	0
OTU975	0	0	0	0	0	0	0	0	7	0	0	0	0	0	0	0	5	0	0	0	0	0	0	0	0	0	5	0	0	0	3	0	0	3	0	0	4	3	0	0	0	0	16	0	6	0	0	0	0
OTU1102	0	0	0	0	0	0	0	0	0	0	0	0	0	0	0	0	0	0	0	0	0	0	0	0	0	0	0	0	0	0	0	0	0	20	4	0	0	10	0	0	4	6	0	3	15	13	0	0	0
OTU1254	0	0	0	0	0	0	13	0	0	0	0	6	11	5	0	5	0	2	21	0	0	0	0	0	9	0	2	12	3	0	0	0	4	3	0	0	0	0	9	3	0	0	3	0	0	0	0	5	0
OTU1321	0	0	0	0	0	0	0	0	0	0	0	0	0	0	0	0	0	0	0	0	0	0	0	0	0	0	0	4	0	0	0	0	0	0	0	0	0	0	0	0	7	0	0	3	65	0	0	0	0
OTU1577	0	0	0	0	0	0	0	0	0	0	0	0	0	0	0	0	0	0	0	0	3	0	0	0	0	0	0	0	0	0	0	0	0	0	0	0	0	3	0	0	11	0	3	13	9	0	90	0	0
OTU1694	30	39	0	23	0	0	0	0	0	0	0	0	9	0	0	7	0	0	0	0	0	0	0	0	2	0	0	0	0	0	0	0	0	0	0	0	0	0	0	3	0	0	0	0	0	0	0	0	0
OTU2124	0	0	0	0	0	0	0	0	0	0	0	0	0	0	0	0	0	0	0	0	0	0	0	0	0	0	0	0	0	0	0	0	0	0	0	0	0	0	0	0	0	0	0	0	0	0	0	0	0
OTU378	0	0	0	0	0	0	6	0	0	16	10	9	2	11	0	0	0	0	2	0	0	0	0	0	0	0	0	0	0	0	0	0	4	0	0	0	0	0	0	0	0	0	0	0	0	0	0	0	0
OTU572	0	0	0	0	0	0	0	0	0	0	0	0	0	0	7	0	23	0	0	0	3	0	0	0	0	0	0	0	0	0	0	0	0	0	0	6	45	0	12	0	4	0	3	0	0	0	0	0	0
OTU2364	0	0	11	0	59	4	28	40	7	0	0	0	0	0	0	0	0	0	0	0	0	0	0	0	0	0	0	0	0	0	0	0	0	0	0	0	0	0	0	0	0	0	0	0	0	0	0	0	0
OTU940	0	0	0	0	0	0	0	0	0	0	0	0	0	0	0	0	0	0	0	0	0	0	0	0	0	0	0	0	0	0	0	0	0	0	0	22	0	3	52	0	0	0	0	0	0	13	0	0	0
OTU1162	0	0	0	0	0	0	0	0	0	0	0	0	0	0	0	0	0	0	0	0	0	0	0	0	0	0	2	0	0	0	0	0	0	73	4	0	0	0	0	0	0	0	26	3	0	0	0	0	15
OTU1187	0	0	11	0	7	0	0	4	7	5	0	19	2	0	5	7	0	0	16	0	0	0	0	0	0	3	7	0	0	0	0	0	0	3	4	0	0	0	9	0	11	0	0	0	0	0	0	0	4
OTU1690	0	0	0	0	0	0	0	4	0	0	0	0	0	0	0	0	0	0	0	0	0	0	0	0	0	0	0	0	0	5	139	0	0	0	0	0	0	0	0	0	0	0	0	0	0	0	0	0	0
OTU1717	0	0	0	0	7	0	0	0	0	0	0	0	0	0	0	0	0	0	0	0	0	0	0	0	2	0	0	0	44	2	57	28	0	0	0	0	0	0	0	0	0	0	0	0	0	0	0	0	0
OTU1884	0	13	0	0	0	0	0	0	0	0	0	0	0	0	0	0	0	0	0	0	0	0	0	0	0	0	0	0	0	0	0	0	0	0	4	0	0	0	0	0	4	0	0	0	0	0	0	0	0
OTU2116	0	0	0	0	0	0	0	0	0	0	0	0	0	0	0	0	0	0	0	0	0	0	0	0	0	0	0	0	0	0	0	0	0	0	0	0	0	0	0	0	0	0	0	0	0	0	0	0	0
OTU2374	0	0	0	0	0	0	0	0	0	0	0	0	0	0	0	0	0	0	0	0	0	0	0	0	0	0	0	0	0	0	0	0	0	0	0	0	0	0	0	0	0	0	0	0	0	0	0	0	0
OTU294	0	0	0	0	0	0	0	0	0	0	0	0	0	0	2	0	14	0	0	0	0	0	0	0	0	0	0	0	0	0	0	0	0	0	0	0	63	0	3	0	0	0	0	0	0	0	0	2	8
OTU620	0	0	0	0	0	0	0	0	0	0	0	0	0	0	0	0	0	0	8	11	29	18	14	6	0	0	0	0	0	0	0	0	0	0	0	0	0	0	0	0	0	0	0	0	0	0	0	0	0
OTU939	0	0	0	0	0	0	0	0	0	0	0	2	0	0	2	0	9	11	0	0	0	0	0	0	0	0	0	0	0	0	0	0	0	0	0	0	0	0	0	0	0	0	0	0	0	0	0	0	0
OTU481	0	0	0	0	0	0	0	0	0	0	0	0	0	0	0	0	0	0	0	0	0	0	7	0	0	0	0	0	0	0	0	0	0	0	0	0	0	0	0	0	0	0	0	0	0	0	0	0	0
OTU529	0	0	0	0	0	0	0	0	0	0	0	0	0	0	0	0	23	0	0	4	0	0	0	0	0	0	0	0	0	0	0	0	0	0	0	0	45	0	0	0	0	0	0	0	0	0	0	0	0
OTU874	0	0	0	0	0	0	0	0	0	0	0	0	0	0	0	0	0	0	0	0	3	0	0	0	2	0	9	0	0	0	0	0	0	8	0	3	4	0	3	0	0	13	13	20	12	0	0	0	0
OTU969	0	0	0	0	0	0	0	0	0	0	0	0	0	3	0	2	0	0	0	7	6	3	14	0	0	0	0	0	0	0	0	0	0	0	0	0	0	3	0	0	0	0	0	0	0	0	0	0	0
OTU1009	0	0	0	0	0	0	0	0	0	0	0	0	0	0	7	0	0	0	0	0	0	0	0	0	2	3	0	70	0	0	0	0	0	0	0	0	0	0	0	0	0	0	0	3	37	0	0	0	0
OTU1045	0	0	0	0	0	0	0	0	7	0	5	0	0	0	16	0	14	0	0	0	0	0	0	0	5	0	12	0	0	0	0	4	4	0	0	0	0	0	0	0	0	0	0	0	0	0	0	0	0
OTU1074	0	0	0	0	0	0	0	0	0	0	0	0	0	0	0	0	9	0	0	0	0	0	0	0	0	0	0	0	0	0	0	0	0	25	0	3	0	3	0	0	14	0	13	0	15	0	0	0	8
OTU1143	0	0	0	0	0	0	0	0	0	0	2	11	2	5	0	22	0	0	25	0	0	0	0	0	9	3	0	0	10	10	3	0	15	3	0	0	0	0	0	3	0	6	0	0	0	0	0	0	4
OTU1619	0	0	0	0	0	0	0	0	0	0	0	0	0	0	0	0	0	0	0	0	0	0	0	0	0	0	0	0	0	0	0	0	0	0	0	0	0	0	0	45	0	62	0	3	3	13	0	0	0
OTU1054	0	0	0	0	0	0	0	0	7	0	0	0	0	0	0	0	0	0	0	0	3	0	0	0	0	0	0	0	0	0	0	0	4	8	0	0	0	3	0	3	7	0	7	0	9	0	0	0	8
OTU1188	0	0	0	0	0	0	0	8	0	0	25	0	0	8	2	0	5	5	2	0	0	0	0	0	0	9	5	4	5	0	5	12	7	0	0	0	4	3	0	0	0	0	3	0	0	0	0	0	0
OTU1559	0	0	0	0	0	0	0	0	0	0	0	0	0	0	0	0	0	0	0	0	14	8	27	16	0	0	0	0	0	0	0	0	0	0	0	0	0	0	0	0	0	0	0	0	0	0	0	0	0
OTU1630	0	0	0	0	0	0	0	0	0	120	0	0	0	0	2	0	0	0	4	0	0	0	0	0	0	0	2	0	3	0	3	0	0	0	0	0	0	0	6	0	0	0	0	0	0	0	0	0	0
OTU2777	0	0	0	0	0	0	0	0	0	0	0	0	0	0	0	0	0	0	0	0	0	0	0	0	0	0	0	0	0	0	0	0	0	0	0	0	0	0	3	0	11	0	0	20	3	0	108	0	0
OTU564	0	0	0	0	0	0	0	0	0	0	0	0	0	0	0	0	0	5	0	0	0	0	0	10	0	0	0	0	0	0	0	0	0	0	0	0	0	0	0	0	0	3	0	0	0	0	0	0	0
OTU1327	0	0	0	0	0	0	0	0	0	0	0	0	0	0	0	0	9	2	0	0	0	0	0	0	0	0	0	0	0	0	0	0	0	3	4	0	0	0	15	0	0	0	16	3	9	0	0	0	30
OTU1342	0	0	0	0	0	0	0	0	0	0	0	0	6	16	0	0	0	0	0	7	9	0	0	0	0	0	0	0	0	24	0	0	0	0	0	0	0	0	3	0	0	0	0	7	0	0	0	0	0
OTU1419	0	0	0	0	0	9	0	0	0	0	0	0	9	11	0	2	0	0	0	0	0	0	0	0	0	0	9	4	10	0	0	0	7	0	0	0	0	0	3	0	0	0	0	0	0	0	0	9	4
OTU1587	15	0	0	0	0	0	0	0	0	0	0	0	0	0	0	0	0	0	0	0	0	0	7	0	0	0	2	113	0	0	0	0	0	0	0	0	0	0	0	0	0	0	0	7	0	0	0	0	0
OTU1785	0	0	0	0	0	0	0	0	0	0	0	0	0	0	0	0	0	0	0	0	0	0	0	0	0	0	0	0	0	0	0	0	0	0	0	0	0	0	0	0	0	0	0	0	0	0	0	0	0
OTU108	0	0	0	0	0	0	0	0	0	0	0	0	0	0	0	0	0	0	0	0	0	0	0	3	0	0	0	0	0	0	0	0	0	3	0	9	4	13	0	0	0	10	13	0	0	0	0	0	8
OTU661	0	0	0	0	0	0	0	4	0	0	0	0	0	0	0	0	0	0	0	0	0	0	0	3	2	0	0	0	3	0	96	0	18	0	0	0	0	0	0	0	0	0	0	3	0	0	0	0	4
OTU1051	0	0	0	0	0	0	0	0	0	0	0	0	0	0	0	0	0	0	0	0	0	0	7	0	0	12	0	0	0	0	0	0	0	3	0	6	0	22	0	6	0	0	10	0	12	0	0	2	8
OTU1058	0	0	0	0	0	0	0	0	0	0	0	0	0	0	0	0	0	0	0	0	0	8	0	0	0	0	0	0	0	0	0	0	0	3	0	0	15	0	25	0	0	0	3	13	0	0	0	0	4
OTU1275	0	0	0	0	0	0	0	0	0	0	0	0	0	0	0	0	0	0	0	0	0	0	0	0	0	0	0	0	0	0	0	0	0	11	0	0	4	10	3	3	7	0	33	10	6	0	18	0	0
OTU1340	0	0	0	0	0	4	6	8	0	0	2	8	4	8	2	0	5	0	4	0	0	0	0	0	2	6	2	0	8	7	3	20	0	0	0	0	0	0	6	3	0	0	0	0	0	0	0	0	0
OTU1403	0	0	0	0	0	4	0	0	0	0	0	0	4	0	0	0	0	2	2	4	0	0	0	0	0	0	0	0	0	0	0	0	0	0	0	0	0	0	0	0	0	0	0	0	0	0	0	0	0
OTU2475	0	0	0	0	0	0	0	0	0	0	0	0	0	0	0	0	0	0	0	0	0	0	0	0	5	0	0	0	5	0	0	12	0	0	0	0	0	0	0	0	0	0	0	0	0	25	72	0	4
OTU768	0	0	0	0	7	0	0	0	7	0	0	0	0	0	0	0	5	0	0	0	0	0	0	3	0	0	0	0	3	7	8	4	0	0	9	6	0	0	0	0	4	3	0	0	0	0	0	2	11
OTU873	0	0	0	0	0	0	0	0	0	0	0	0	0	0	0	0	14	0	0	0	0	0	0	0	0	0	0	0	0	0	0	0	0	17	0	0	0	6	0	3	7	3	3	0	0	13	0	0	15
OTU1032	0	0	0	0	0	0	0	0	0	3	7	2	0	11	2	0	0	5	2	0	0	0	0	0	2	6	0	8	5	7	3	0	4	0	0	0	0	0	6	3	4	10	0	0	6	0	0	16	8
OTU1231	0	0	0	0	0	0	0	0	0	0	0	0	0	0	0	0	0	0	0	0	0	0	0	0	0	0	0	0	0	0	0	0	0	0	0	0	0	0	0	0	0	0	0	0	0	13	0	0	0
OTU1242	0	0	0	0	0	0	0	0	0	3	2	0	7	0	0	0	0	2	21	0	3	8	0	10	2	0	0	0	21	0	0	8	18	0	0	0	0	0	0	0	0	6	0	0	12	0	0	0	0
OTU1257	0	0	0	0	0	0	22	0	0	0	0	6	9	0	0	7	0	0	4	0	0	0	0	0	0	3	0	4	8	0	0	0	7	0	0	0	0	0	0	0	0	3	0	3	6	0	0	9	0
OTU1313	0	0	21	0	0	0	0	0	7	0	0	2	0	3	0	0	0	0	0	0	0	0	0	0	0	0	0	0	0	0	0	0	4	0	0	0	0	3	0	0	0	0	0	17	0	0	18	0	0
OTU1903	0	0	0	0	0	0	0	0	0	0	0	0	0	0	0	0	0	0	0	4	37	21	7	23	0	0	0	0	0	0	0	0	0	0	0	0	0	0	0	0	0	0	0	0	0	0	0	0	0
OTU2284	0	0	0	0	0	0	0	0	0	0	0	0	0	0	0	0	0	0	0	0	14	0	0	0	0	0	0	0	0	0	0	0	0	0	0	0	4	0	0	10	0	13	0	7	31	63	0	0	0
OTU1311	0	0	0	0	0	0	0	0	7	0	2	9	0	0	14	0	56	7	0	0	0	0	0	0	0	0	0	0	0	0	0	0	0	0	0	0	0	0	0	0	0	0	0	0	0	0	0	0	0
OTU1593	0	0	0	0	0	0	0	0	0	0	0	0	0	0	0	0	0	0	0	0	0	0	0	0	0	0	0	0	0	0	0	0	0	0	0	0	0	0	0	3	0	0	3	0	0	0	0	0	0
OTU660	0	0	0	0	0	0	0	0	0	0	0	0	0	0	0	0	0	2	0	11	9	0	0	0	0	0	0	0	0	0	0	0	7	8	0	0	0	0	40	0	7	0	7	0	3	13	0	5	0
OTU680	0	0	0	0	0	0	0	0	0	5	5	6	2	16	2	2	0	0	0	0	0	0	0	0	0	0	5	0	0	7	0	12	0	0	0	0	4	3	0	6	0	0	3	3	3	0	0	0	4
OTU1417	15	0	0	0	7	0	3	0	0	3	0	0	0	5	2	2	0	2	8	0	3	0	0	0	0	9	0	4	5	12	11	0	0	0	0	0	0	0	0	0	0	3	0	0	0	0	0	0	0
OTU1526	0	0	0	23	0	4	9	8	0	3	5	0	0	3	5	5	0	0	8	0	0	3	0	0	2	0	0	0	0	2	5	4	4	0	0	0	0	0	0	0	4	0	3	0	0	0	0	2	0
OTU1710	0	0	0	0	0	0	0	0	0	0	0	0	0	0	0	0	0	0	0	0	0	0	0	0	0	0	0	0	0	0	0	0	0	22	0	0	0	0	0	0	4	0	16	0	0	0	0	0	0
OTU1730	0	0	0	0	0	0	0	0	0	0	0	0	0	0	0	0	0	0	0	0	0	0	0	0	0	0	0	0	0	0	0	0	0	0	0	0	0	0	0	0	0	0	0	0	0	0	0	0	0
OTU1911	0	0	0	0	0	0	0	0	0	0	0	0	0	0	0	0	0	0	0	7	26	26	20	32	0	0	0	0	0	0	0	0	4	0	0	0	0	0	0	0	0	0	0	0	0	0	0	0	0
OTU370	0	0	0	0	0	0	0	0	0	0	0	0	0	0	0	0	23	0	0	4	0	0	0	0	0	0	0	0	0	0	0	0	0	0	0	0	22	10	6	0	4	0	7	10	9	0	0	9	0
OTU590	0	0	0	0	0	0	0	0	0	0	0	0	0	0	0	0	0	2	0	0	0	0	14	0	5	0	0	0	0	0	0	0	0	62	9	0	0	0	0	0	0	0	13	3	12	0	0	0	11
OTU678	0	0	0	0	0	0	0	0	7	0	0	0	0	0	0	0	0	0	2	0	0	0	0	0	9	3	0	19	0	0	0	0	18	20	0	0	0	0	0	0	0	0	0	3	6	0	0	0	0
OTU885	0	0	0	23	0	0	0	0	7	0	0	0	0	0	2	0	0	0	0	0	0	0	0	0	0	0	2	4	0	0	0	0	7	6	0	0	0	0	0	10	18	0	0	0	15	0	0	0	0
OTU1214	0	0	0	0	0	0	0	0	0	13	0	0	11	3	5	15	0	5	0	0	0	0	0	0	2	0	2	0	0	0	0	0	0	0	0	0	0	0	0	6	0	0	0	0	0	0	18	7	0
OTU1287	0	0	0	0	0	0	0	0	0	0	0	0	4	0	0	0	23	7	0	11	0	0	0	0	0	0	2	0	0	0	0	0	0	17	0	6	0	16	0	0	0	0	10	0	3	0	0	0	0
OTU2086	0	0	0	0	0	0	0	0	0	0	0	0	0	0	0	0	0	0	0	0	0	0	0	0	0	0	0	0	0	0	0	0	0	0	0	0	0	0	0	0	0	0	7	110	0	0	18	0	4
OTU2376	0	0	0	0	0	0	0	0	0	0	0	0	0	0	0	0	0	0	0	25	14	8	75	13	0	0	0	0	0	0	0	0	0	0	0	0	0	0	0	0	0	0	0	0	0	0	0	0	4
OTU472	0	0	11	0	0	13	0	0	0	11	2	8	0	0	2	0	19	0	2	4	3	5	0	0	0	0	0	0	3	0	0	0	0	0	0	0	0	0	0	0	0	0	0	0	0	0	0	0	0
OTU1023	0	0	0	0	0	0	0	0	7	0	0	0	0	0	0	0	5	0	0	0	0	0	7	0	0	0	0	0	0	0	0	0	0	14	9	0	4	0	0	3	7	6	16	0	12	0	0	0	0
OTU2896	0	0	0	0	0	0	0	0	0	0	0	0	0	0	0	0	0	0	0	4	0	0	129	0	0	0	0	0	0	0	0	0	0	0	0	0	0	0	0	0	0	0	0	0	0	0	0	0	0
OTU3031	0	0	128	0	0	0	0	0	0	0	0	0	0	0	0	0	0	0	0	0	0	0	0	0	0	0	2	0	0	0	0	0	0	0	0	0	0	0	0	0	0	0	0	0	0	0	0	0	0
OTU517	0	0	0	0	0	0	0	0	0	0	0	0	0	0	0	0	9	0	0	0	3	0	0	0	0	0	0	4	0	0	0	0	0	0	0	3	34	3	6	3	0	0	3	3	0	0	0	5	0
OTU1090	0	0	0	0	0	0	0	0	0	0	0	0	0	0	0	0	0	0	0	14	20	13	14	0	0	0	0	0	0	0	0	0	0	0	4	3	0	10	0	0	0	0	0	3	22	0	0	2	0
OTU1185	0	0	0	0	0	0	0	0	0	0	0	0	0	0	0	0	0	0	0	0	0	0	14	0	0	0	5	0	0	0	16	20	0	0	0	0	0	0	0	10	4	0	0	53	15	0	0	0	0
OTU1371	0	0	0	0	0	0	0	0	0	0	0	0	0	0	0	0	5	0	0	0	0	0	41	0	0	0	0	0	0	0	0	0	0	0	4	3	0	3	0	10	0	58	0	3	0	0	0	0	0
OTU1871	0	0	0	0	0	4	0	0	0	0	0	0	0	0	0	0	0	0	0	39	34	18	7	32	0	0	0	0	0	0	0	0	0	0	0	0	0	0	0	0	0	0	0	0	0	0	0	0	0
OTU831	0	0	0	0	0	0	0	0	0	3	7	0	0	0	0	0	0	5	6	0	0	0	0	0	9	0	0	0	10	5	14	4	7	0	0	0	0	0	3	0	4	3	0	0	0	0	0	12	0
OTU901	0	0	0	0	7	0	0	0	0	0	0	0	0	0	0	0	0	0	0	0	0	8	0	0	0	0	2	0	0	0	0	0	0	0	0	0	0	0	0	0	0	3	0	0	0	0	0	0	4
OTU1055	0	0	0	0	0	0	0	0	0	0	0	0	0	0	0	0	0	0	0	4	0	0	0	3	0	0	0	0	0	0	0	0	0	0	0	0	0	0	0	0	0	0	0	0	0	0	0	0	0
OTU1452	0	0	0	0	0	0	0	0	0	0	0	2	0	0	0	0	0	0	0	0	0	3	0	0	2	0	0	0	0	0	0	0	0	0	0	0	71	0	0	0	0	0	0	0	0	0	0	0	0
OTU1609	0	26	0	0	7	0	0	0	7	0	0	0	0	0	0	0	0	0	0	0	0	0	0	0	0	0	7	0	0	0	0	0	0	6	4	6	0	0	0	0	0	0	13	3	37	0	0	0	0
OTU1680	0	0	0	0	0	0	0	0	0	0	0	0	0	0	0	0	9	0	0	0	0	0	0	0	7	0	0	12	0	0	0	0	0	0	0	0	0	0	0	0	0	0	69	3	6	0	18	0	0
OTU1119	0	0	0	0	0	0	0	0	0	0	0	0	0	0	0	0	0	0	0	0	0	0	0	0	5	0	5	0	0	0	0	0	0	0	97	0	0	0	0	0	0	0	0	0	0	0	0	0	0
OTU1267	0	0	11	23	39	0	0	0	40	0	0	0	0	0	0	0	0	0	0	0	0	0	0	0	0	0	0	0	0	0	0	0	0	0	0	0	0	0	0	0	0	0	0	0	0	13	0	0	0
OTU1549	0	0	0	0	0	0	0	0	7	0	0	0	0	0	0	0	0	0	0	0	0	0	7	0	0	0	2	0	0	2	0	0	0	0	0	0	0	0	0	3	0	10	0	20	3	63	0	0	4
OTU1606	0	0	21	0	7	9	0	0	0	0	0	8	0	3	5	5	0	0	0	0	0	0	0	0	2	0	0	0	3	0	8	0	15	0	0	0	0	0	0	0	0	0	0	0	0	0	0	0	0
OTU849	0	0	0	93	0	0	0	0	0	0	0	0	0	0	0	0	0	0	0	0	3	0	0	0	0	0	0	0	0	0	0	0	0	0	0	0	0	0	0	0	0	0	0	7	0	0	0	0	4
OTU998	0	0	0	0	0	0	0	0	0	0	0	0	0	0	0	0	0	0	0	0	0	0	0	0	0	0	0	0	0	0	0	0	0	0	0	0	0	0	0	0	0	0	0	0	0	0	0	0	0
OTU1138	0	0	0	0	0	0	0	0	0	0	0	2	0	5	0	0	0	0	2	0	6	0	0	0	2	0	0	0	15	2	19	12	0	0	0	0	0	0	3	3	0	0	0	0	0	0	0	2	0
OTU1145	0	0	11	0	0	0	0	0	0	0	0	0	0	0	0	0	0	0	0	0	9	0	0	0	0	0	2	0	0	0	0	0	0	0	4	0	0	0	0	0	0	0	0	0	0	0	0	0	0
OTU1302	0	0	11	0	0	0	0	0	13	0	0	0	0	0	0	0	0	0	0	0	0	0	0	0	0	0	0	0	0	0	0	0	7	3	9	0	0	0	0	0	0	0	16	0	0	0	0	0	11
OTU25	0	0	0	0	13	4	0	0	7	0	0	0	0	0	0	0	0	0	0	4	0	0	0	0	0	0	0	4	3	0	0	0	4	0	0	0	0	0	0	0	0	0	0	0	0	0	0	0	0
OTU826	0	0	0	0	0	0	0	0	0	0	0	6	0	0	0	0	0	0	0	0	0	0	0	0	0	0	2	0	0	0	0	0	0	0	0	0	0	19	0	0	0	0	0	0	0	0	0	5	0
OTU867	15	0	0	0	0	0	0	0	0	0	0	0	0	0	2	0	0	0	6	0	0	0	0	10	2	6	2	0	0	0	8	0	0	0	0	3	0	0	0	0	0	0	0	7	6	0	0	0	11
OTU1044	0	0	0	23	13	0	9	24	0	0	0	0	0	0	0	0	0	0	0	0	0	0	0	0	2	0	0	0	3	0	0	0	0	0	0	25	0	0	0	0	0	0	0	0	0	0	0	0	0
OTU1111	0	0	0	0	0	0	0	0	0	0	7	8	6	19	0	0	0	9	8	0	0	8	0	0	2	0	0	0	0	0	0	4	18	0	0	0	0	0	0	3	0	3	0	0	3	0	0	0	0
OTU1156	0	13	0	0	7	0	0	0	7	0	0	0	0	0	0	0	5	0	0	0	3	0	0	0	0	0	0	0	3	0	0	0	0	0	0	0	0	0	0	0	0	6	0	0	0	0	0	2	4
OTU1845	0	0	0	0	0	0	0	0	0	0	0	0	0	0	0	0	0	0	0	0	0	0	0	0	0	0	0	0	0	0	0	0	0	0	0	0	0	0	0	0	0	0	0	0	0	0	0	0	0
OTU1893	0	0	0	0	0	0	0	0	0	0	0	0	0	0	0	0	0	0	0	0	0	63	7	58	0	0	0	0	0	0	0	0	0	0	0	0	0	0	0	0	0	0	0	0	0	0	0	0	0
OTU439	0	0	0	0	0	0	0	0	0	16	0	0	0	5	2	10	0	0	0	7	3	0	0	0	2	3	2	4	13	0	0	8	0	0	0	0	0	0	3	13	0	0	0	0	0	0	0	0	0
OTU451	0	0	0	47	0	0	0	0	0	0	0	0	0	0	0	0	0	0	0	0	0	0	0	0	14	3	23	43	0	0	0	0	0	0	0	0	0	0	0	0	0	0	0	0	0	0	0	0	0
OTU692	0	0	0	0	13	0	0	0	7	0	0	0	0	0	0	0	0	0	0	7	0	0	0	0	0	0	2	0	0	0	0	0	4	6	0	0	4	0	0	0	0	3	0	0	0	0	0	0	0
OTU871	0	0	0	0	0	0	0	0	0	0	0	0	0	0	0	0	0	0	0	0	0	0	0	0	0	0	0	0	0	0	0	0	0	0	0	0	0	0	0	0	0	6	0	0	0	0	0	0	0
OTU1087	0	0	0	0	0	0	0	0	0	0	0	0	0	0	2	0	0	0	0	0	0	0	0	0	0	0	0	0	5	5	0	0	0	0	0	0	0	0	0	13	11	3	3	3	6	0	0	0	4
OTU1088	0	13	11	0	0	0	3	0	0	0	0	0	0	3	2	0	14	0	0	0	0	0	0	3	2	0	0	0	0	0	0	0	0	0	0	0	0	0	0	3	0	0	3	0	0	0	0	0	0
OTU1171	0	0	0	0	0	0	0	0	0	19	10	9	4	0	0	2	0	0	8	0	0	0	0	0	0	9	5	4	13	2	0	0	4	0	0	0	0	0	0	0	7	6	0	7	0	0	0	2	0
OTU1790	0	0	0	0	0	0	0	0	0	0	0	0	0	0	0	0	0	0	0	0	0	0	0	0	0	0	0	0	0	0	0	0	0	6	4	6	0	6	0	0	4	0	20	13	0	13	36	0	4
OTU1852	0	0	0	0	0	0	0	0	0	0	0	0	0	0	5	0	0	0	0	0	0	0	0	0	0	0	0	0	0	0	0	0	0	0	0	0	0	0	0	0	0	0	0	0	0	0	0	0	0
OTU1947	0	0	74	0	7	0	0	0	7	0	0	0	0	0	0	0	0	0	0	0	0	0	0	0	0	0	7	0	0	2	0	20	15	0	0	0	0	0	0	0	0	0	0	0	0	0	0	0	0
OTU1787	15	13	0	0	7	0	0	0	0	3	0	0	0	0	2	5	0	2	0	0	0	0	0	0	0	9	0	0	0	7	8	8	0	0	0	0	0	0	0	6	0	0	0	3	0	0	0	7	0
OTU961	0	0	0	0	0	0	0	0	0	0	0	4	0	0	94	0	5	0	0	0	0	0	0	0	0	6	2	0	0	0	0	0	0	0	0	0	0	0	0	0	7	0	0	0	3	0	0	0	0
OTU1110	0	0	0	0	0	0	0	0	0	0	0	0	0	0	0	0	0	2	0	0	0	5	14	19	0	0	0	0	3	0	0	0	0	0	0	0	0	3	0	10	0	6	0	17	0	0	36	0	0
OTU1125	0	0	0	0	0	0	0	0	0	5	0	13	0	5	0	15	0	5	4	0	0	0	0	0	2	3	0	8	0	5	3	0	4	0	0	0	0	0	0	0	0	3	0	0	0	25	0	2	0
OTU1168	0	0	0	0	0	0	0	0	0	0	0	0	0	0	0	0	0	0	0	0	0	0	0	0	2	0	0	0	0	0	0	0	4	6	0	0	0	0	0	0	4	0	0	0	9	0	0	0	0
OTU1210	0	0	0	0	0	0	0	0	0	0	0	0	0	0	0	0	0	0	0	0	0	0	0	0	0	0	0	0	0	0	0	0	0	0	0	0	0	0	0	0	0	0	0	0	0	0	0	0	0
OTU1356	0	0	0	0	0	0	0	0	0	0	0	0	0	0	0	0	0	0	0	0	0	0	0	0	0	0	0	0	0	0	0	0	0	0	0	0	0	0	0	0	0	0	0	0	0	0	0	0	0
OTU1499	15	0	0	0	0	13	0	0	0	0	0	0	4	8	0	0	0	0	0	0	0	0	0	0	0	0	9	8	0	0	11	0	0	0	0	0	0	3	6	0	0	0	0	0	3	0	18	0	0
OTU1567	15	39	53	23	0	0	0	0	0	0	0	0	0	0	0	0	0	0	0	0	0	0	0	0	0	0	0	0	0	0	0	0	0	0	0	0	0	0	0	0	0	0	0	0	0	0	0	0	0
OTU1639	0	0	0	0	0	0	0	0	0	0	0	0	4	0	0	2	14	102	0	0	0	8	0	0	0	0	0	0	0	0	0	0	0	0	0	0	0	0	0	0	0	0	0	0	0	0	0	0	0
OTU2300	0	0	0	0	0	0	0	0	0	0	0	0	0	0	0	0	0	0	0	0	0	0	0	0	0	0	0	0	0	0	0	0	0	0	0	0	0	0	0	0	0	0	0	0	0	0	0	0	0
OTU811	0	0	0	0	7	0	0	0	0	0	0	0	0	0	0	0	0	0	0	0	3	0	0	0	5	0	7	0	0	0	0	0	0	79	9	0	0	0	0	0	4	3	0	0	12	0	0	0	0
OTU1070	0	0	0	0	0	0	0	0	0	0	0	0	0	0	0	0	0	0	0	0	0	0	0	0	2	0	0	0	3	2	0	12	0	6	22	0	0	0	0	0	0	0	0	0	9	0	0	0	0
OTU1176	0	0	0	0	0	0	0	0	0	0	0	0	0	11	0	0	5	5	0	0	0	0	0	0	2	0	0	4	0	10	0	0	0	0	0	0	0	6	6	13	7	10	0	0	0	13	0	0	4
OTU1319	0	0	0	0	0	0	0	0	0	0	0	0	0	0	0	0	5	0	0	0	0	0	0	0	0	0	0	0	0	0	0	0	0	6	0	0	4	0	0	0	4	0	13	17	15	0	36	0	0
OTU1330	0	0	0	0	0	0	0	0	0	0	0	0	0	0	0	0	0	0	2	0	0	0	7	0	0	0	0	0	0	0	0	0	0	3	0	0	0	0	0	0	0	0	0	0	0	0	0	0	8
OTU1331	0	0	0	23	0	0	13	0	0	11	0	0	2	0	7	0	0	0	0	0	0	0	0	0	0	0	0	0	0	0	0	4	0	0	0	0	0	0	0	0	0	0	0	0	3	0	0	0	0
OTU1404	0	0	0	0	0	0	0	0	0	0	0	0	0	0	0	0	0	0	0	0	6	0	0	0	0	0	2	0	18	10	22	16	0	0	0	0	0	0	0	0	0	0	0	0	3	0	0	0	0
OTU1422	0	0	11	23	0	0	0	0	0	0	0	0	0	0	0	0	0	0	0	0	0	0	0	3	0	0	2	0	0	0	0	0	0	0	0	0	0	0	0	0	0	0	30	0	0	0	0	0	11
OTU1424	0	26	0	0	0	9	0	0	0	3	0	4	6	0	0	10	0	7	8	0	0	0	0	0	0	0	0	0	10	0	3	0	0	0	0	0	0	0	0	0	4	0	0	0	0	0	0	21	0
OTU1525	0	0	0	0	0	0	0	0	0	0	0	0	0	0	0	0	0	0	0	4	9	0	7	0	0	0	5	0	0	0	0	0	0	0	0	0	7	6	3	16	0	0	0	3	3	0	36	0	0
OTU1745	15	0	0	0	0	0	0	0	0	43	0	0	0	0	11	0	0	0	14	0	0	0	0	0	0	0	0	0	0	0	0	0	15	0	0	0	0	0	0	0	0	0	0	0	0	0	0	0	0
OTU1846	0	0	0	0	0	0	0	0	0	0	0	0	0	0	0	0	0	0	0	0	0	5	7	0	0	0	0	0	0	0	0	0	0	0	0	0	0	0	0	0	0	0	0	0	0	0	0	0	0
OTU1461	0	0	0	0	0	0	0	0	0	0	2	0	0	3	18	0	9	0	0	0	0	0	0	0	0	0	7	0	0	0	0	0	4	0	0	0	0	0	0	0	7	0	3	3	12	0	18	0	0
OTU1503	0	0	0	0	0	0	0	0	0	40	0	0	0	14	18	0	0	0	0	0	0	0	0	0	0	3	0	0	0	0	0	0	11	0	0	0	0	0	3	0	0	0	0	0	0	0	0	0	0
OTU1663	0	0	0	0	0	0	0	0	0	112	0	0	0	3	0	0	0	0	0	0	0	0	0	0	0	0	0	0	0	0	0	0	7	0	0	0	0	0	6	0	0	0	0	0	0	0	0	0	0
OTU1878	0	0	0	23	0	0	0	0	0	0	0	2	0	0	0	0	0	0	0	11	17	18	0	3	0	0	0	0	0	0	0	0	0	0	0	0	0	0	0	0	0	0	0	0	0	0	0	0	0
OTU1918	0	0	0	0	0	0	0	0	0	0	0	0	0	0	0	0	0	0	0	14	23	21	7	13	0	0	0	0	5	2	0	0	0	0	0	0	0	0	0	0	4	0	0	0	0	0	0	0	0
OTU354	0	0	0	0	0	0	0	0	0	0	0	0	0	0	0	0	0	0	0	0	0	0	0	0	2	0	2	0	10	7	14	0	11	3	4	0	4	0	3	0	0	0	0	0	0	0	0	0	19
OTU605	0	0	0	23	0	0	0	0	0	0	0	0	0	0	0	2	74	7	0	0	0	0	0	0	0	0	0	0	0	0	0	0	0	3	0	0	0	6	0	0	0	0	0	0	0	0	0	0	0
OTU1006	0	0	0	0	0	0	0	0	7	0	0	0	0	0	0	0	9	0	0	0	0	0	0	0	0	0	2	0	0	0	0	0	0	0	0	0	0	0	0	0	0	0	0	0	3	0	0	0	0
OTU1101	0	0	11	23	0	0	0	4	0	0	0	0	0	0	0	0	0	0	0	0	0	0	0	0	0	0	14	0	0	0	0	0	0	0	0	0	0	0	0	0	0	0	10	0	0	0	0	0	11
OTU1315	0	0	0	0	0	0	0	0	0	0	0	2	0	0	0	0	0	0	0	0	0	0	0	0	2	0	2	0	0	2	0	0	0	6	0	0	7	3	0	10	0	0	0	0	9	0	0	0	19
OTU1375	15	0	0	0	0	0	16	8	0	0	5	0	0	8	2	5	0	2	10	0	0	0	0	0	0	3	0	0	5	0	0	0	0	0	0	0	0	0	0	0	0	0	0	0	0	13	0	2	0
OTU1400	0	0	0	0	0	0	0	0	0	0	0	0	0	0	0	0	0	0	0	0	0	0	0	0	0	0	0	0	0	0	0	0	0	0	0	0	0	3	0	0	0	0	0	50	0	0	54	0	0
OTU1627	0	0	0	0	0	0	0	0	0	0	0	0	0	0	0	0	28	0	0	0	0	0	0	0	0	0	0	0	0	0	0	0	0	0	0	0	0	0	9	10	0	0	0	0	0	13	36	0	0
OTU634	0	0	0	0	0	0	0	0	0	0	0	0	0	0	2	0	28	0	0	0	0	0	0	0	0	0	0	0	0	0	0	0	0	0	0	6	56	0	0	0	0	0	10	10	0	0	0	0	0
OTU908	0	0	0	0	0	0	0	0	0	0	0	0	0	0	0	0	5	0	0	0	0	0	0	0	0	0	0	0	0	0	0	0	0	0	0	3	89	3	3	0	4	0	13	3	3	0	0	0	0
OTU1144	0	0	0	0	0	0	0	0	0	0	0	0	0	0	0	0	0	0	0	0	0	0	0	0	0	0	0	0	0	0	0	0	0	6	0	0	0	19	0	0	4	0	10	3	28	0	0	0	11
OTU1211	0	0	0	0	0	0	0	0	0	0	0	0	0	0	0	0	0	0	0	0	0	0	0	0	0	0	0	0	0	0	0	0	0	20	0	3	0	13	0	0	0	0	26	3	0	0	0	5	15
OTU1832	0	0	0	0	0	0	0	0	0	0	0	0	0	0	0	0	0	0	0	7	0	0	7	0	0	0	0	0	0	0	0	8	0	3	0	0	0	3	0	0	0	0	0	13	0	38	0	0	0
OTU499	0	0	0	0	0	0	0	0	0	0	0	0	0	0	0	0	5	0	0	7	3	0	0	0	0	0	0	0	3	0	0	0	0	3	0	6	0	3	0	0	7	0	0	0	0	0	0	0	0
OTU928	0	0	0	0	0	0	0	0	0	0	0	4	0	0	0	0	0	0	0	0	0	0	0	0	2	0	0	0	0	0	0	0	4	17	0	0	0	6	3	0	4	0	3	0	0	0	0	0	15
OTU944	0	0	0	23	0	0	0	0	0	0	0	0	0	0	0	0	0	0	0	0	0	0	0	3	0	0	2	0	0	0	0	0	4	3	0	0	0	0	3	0	18	0	0	0	0	0	0	0	8
OTU1199	0	0	0	0	0	0	0	0	0	0	0	0	0	0	0	0	5	0	0	0	0	0	0	0	0	0	0	0	0	0	0	0	7	17	0	0	0	0	0	0	4	0	0	0	0	0	0	0	0
OTU1448	0	0	11	0	0	0	0	0	0	0	0	0	0	0	0	0	0	0	0	0	0	0	0	0	2	0	0	0	0	0	0	8	0	0	0	0	0	0	0	0	0	0	0	0	0	0	0	0	0
OTU1615	0	0	0	0	0	0	0	0	0	0	0	0	0	0	0	0	0	0	0	0	0	0	0	0	0	0	0	0	0	0	0	0	0	34	4	0	0	3	0	0	0	0	30	0	0	0	0	0	0
OTU1722	0	0	0	0	0	0	0	0	0	0	0	0	0	0	0	0	0	0	0	0	0	0	0	0	0	0	0	0	0	0	0	0	0	0	0	0	0	3	3	10	0	10	16	43	40	0	0	0	0
OTU1909	0	0	0	0	0	0	0	0	0	0	0	0	0	0	0	0	0	0	0	7	3	76	7	32	0	0	0	0	0	0	0	0	0	0	0	0	0	0	0	0	0	0	0	0	0	0	0	0	0
OTU1980	0	0	0	0	0	0	0	0	0	0	0	0	0	0	0	0	0	0	0	39	29	8	7	42	0	0	0	0	0	0	0	0	0	0	0	0	0	0	0	0	0	0	0	0	0	0	0	0	0
OTU684	0	0	0	0	0	0	0	0	0	0	0	0	0	0	0	0	0	0	0	0	0	0	0	0	0	12	0	0	0	0	0	0	0	20	4	0	0	0	0	0	0	0	13	0	0	0	0	52	0
OTU953	0	0	11	0	26	0	0	0	0	0	0	0	0	0	0	0	0	0	0	0	0	0	0	0	0	0	0	0	0	0	0	32	0	6	0	0	4	0	6	0	0	0	7	0	6	0	0	5	0
OTU1001	0	0	0	0	0	0	0	0	0	0	0	0	0	0	0	0	0	0	0	0	0	0	0	0	0	6	0	0	0	0	8	0	4	0	0	0	4	0	0	0	4	0	26	3	37	0	0	0	4
OTU1264	0	0	0	0	0	0	0	0	0	0	0	0	0	0	0	0	0	0	0	0	0	0	7	6	7	0	0	8	3	7	19	4	11	3	0	0	0	0	0	0	0	0	0	0	0	0	0	0	4
OTU1274	0	0	0	0	0	0	0	0	0	0	0	0	0	0	0	0	0	0	0	0	0	0	0	0	2	0	2	0	49	39	0	0	0	0	0	0	0	0	0	0	0	0	0	10	0	0	18	0	0
OTU1721	0	0	0	0	0	0	3	0	0	0	0	0	0	0	0	0	0	0	4	21	23	24	7	6	0	0	0	0	0	7	0	0	0	0	0	0	0	0	0	0	0	0	0	0	0	0	0	0	0
OTU2542	0	0	0	0	0	0	0	0	0	0	0	0	0	0	0	0	0	0	0	0	0	0	0	0	0	0	2	0	0	0	0	0	0	0	0	0	0	3	0	0	0	3	3	7	12	0	90	0	4
OTU1003	0	0	0	0	0	0	0	0	0	3	10	0	0	0	0	2	5	7	12	0	0	0	0	0	0	3	0	0	5	5	0	0	0	0	0	0	0	0	0	0	7	0	0	3	0	0	18	2	0
OTU1113	0	0	0	0	0	0	0	0	0	0	0	0	0	0	0	0	0	0	0	0	0	0	0	0	0	0	2	0	0	0	0	0	0	8	0	0	0	0	0	0	4	0	0	3	3	0	0	0	4
OTU1283	0	0	0	0	0	0	0	4	0	0	0	0	0	0	0	0	0	0	4	18	57	0	0	0	0	0	0	8	0	0	0	0	4	0	0	0	0	0	0	0	0	0	0	0	0	0	0	2	0
OTU1374	0	0	0	23	0	0	0	0	0	0	0	0	0	0	0	0	5	0	0	11	0	0	7	0	0	0	0	4	0	0	0	0	0	8	0	0	0	3	0	3	4	0	3	7	15	0	0	0	0
OTU1971	0	0	0	0	0	0	0	0	0	0	0	0	0	0	0	0	0	0	0	0	0	0	0	0	0	0	7	0	0	0	0	0	0	76	40	0	0	0	0	0	0	0	0	0	0	0	0	0	0
OTU3387	0	0	32	0	91	0	0	0	0	0	0	0	0	0	0	0	0	0	0	0	0	0	0	0	0	0	0	0	0	0	0	0	0	0	0	0	0	0	0	0	0	0	0	0	0	0	0	0	0
OTU1585	0	0	0	0	0	0	0	0	7	0	0	0	2	0	0	0	0	0	0	0	0	0	0	0	0	0	0	0	0	0	0	0	0	0	4	0	0	0	0	0	11	23	3	3	9	0	18	0	0
OTU1623	0	0	0	0	0	0	0	0	7	0	0	2	0	0	9	0	0	0	0	0	0	0	0	0	5	0	0	0	0	0	0	0	0	0	0	0	0	0	3	16	11	0	0	3	3	0	0	0	0
OTU1723	0	0	0	0	0	0	0	0	0	0	0	0	0	0	0	0	0	0	0	0	0	0	0	0	0	0	0	0	0	0	0	0	0	0	4	0	0	0	0	0	4	0	0	0	22	0	0	0	0
OTU1939	0	0	0	0	0	0	0	8	0	0	10	0	0	0	0	0	0	0	0	7	3	18	14	16	0	0	0	4	5	0	0	0	0	0	0	0	0	0	0	0	0	0	0	0	0	13	0	0	4
OTU2506	0	0	0	0	0	0	0	0	0	0	0	0	0	0	0	0	0	0	0	0	0	0	0	0	0	0	0	0	0	0	0	0	0	0	0	0	0	0	0	0	0	0	0	0	0	0	0	0	0
OTU523	0	0	0	0	0	0	0	0	0	0	0	0	0	0	0	0	5	0	0	0	0	0	0	0	0	0	0	0	0	0	0	0	0	0	0	3	67	0	6	0	0	0	3	0	3	0	0	0	0
OTU1060	0	0	0	0	0	0	0	0	0	3	0	6	2	3	0	10	0	2	4	0	0	0	0	0	7	15	2	0	0	7	3	4	11	0	0	0	0	0	6	6	4	0	0	0	3	0	0	5	0
OTU1130	0	0	0	0	0	0	0	0	0	0	0	0	0	0	0	0	0	0	0	11	26	0	14	0	2	0	0	4	0	0	0	0	0	6	9	0	0	38	0	0	0	0	0	0	0	0	0	9	0
OTU1141	0	0	0	0	0	0	0	0	0	0	0	0	0	0	2	0	0	0	0	0	0	0	7	0	0	0	0	0	0	0	0	0	0	0	0	0	52	0	9	0	0	3	13	17	3	0	0	0	0
OTU1354	0	0	0	0	0	0	0	0	0	0	22	9	6	0	5	0	0	5	10	0	0	0	0	0	2	0	0	4	8	0	0	0	4	0	4	0	0	0	12	3	4	0	0	0	0	0	0	2	0
OTU1121	15	0	0	0	0	4	0	0	0	0	0	0	0	0	0	0	0	0	0	7	0	0	0	0	0	0	0	0	0	0	0	0	0	0	0	0	0	0	0	0	0	0	0	3	6	0	0	0	0
OTU1468	0	0	0	0	0	0	0	0	0	3	0	0	0	0	0	0	5	0	0	0	0	0	0	0	0	0	0	0	0	0	0	0	0	0	0	0	0	0	0	0	0	0	3	0	0	0	0	0	0
OTU1913	0	0	0	0	0	0	0	0	0	0	0	0	0	0	0	0	0	0	0	0	0	0	0	0	0	0	0	0	0	0	0	0	0	0	0	0	0	0	0	0	0	0	0	0	6	0	0	0	0
OTU2041	0	0	0	0	0	0	0	0	0	0	0	8	0	0	0	0	0	0	0	7	23	0	27	6	0	6	0	4	3	0	0	0	0	0	0	0	0	0	0	0	0	0	0	0	0	0	0	0	0
OTU2821	0	0	0	0	0	0	0	0	0	0	0	0	0	0	0	0	0	0	0	0	0	0	0	0	0	0	0	0	0	0	0	0	0	0	0	0	0	0	0	0	0	0	0	0	0	0	0	0	0
OTU845	0	0	0	23	0	0	0	0	0	0	0	0	0	0	2	0	0	0	0	4	3	0	0	0	0	0	2	0	0	0	0	0	0	20	0	0	0	0	0	3	0	0	0	0	0	0	0	0	30
OTU983	0	0	0	0	7	0	0	0	0	0	0	0	0	0	0	0	0	2	0	0	0	0	0	0	0	0	0	4	0	0	0	0	0	0	0	0	0	0	0	0	0	0	3	0	0	0	0	0	49
OTU1124	0	0	0	0	0	0	0	0	0	0	0	0	0	0	0	0	0	0	0	0	0	0	0	0	0	0	0	0	0	0	0	0	0	6	0	3	0	16	0	0	0	0	23	0	25	0	0	0	4
OTU1197	0	0	0	0	0	4	0	0	0	0	0	0	2	0	21	0	14	0	0	0	6	0	0	0	0	0	0	0	0	5	0	0	0	8	4	6	7	6	0	6	0	0	0	10	0	0	0	0	0
OTU1290	0	0	0	0	0	0	0	0	0	8	0	0	0	5	0	0	5	0	10	0	6	0	0	0	5	3	0	0	0	7	16	4	0	0	0	0	0	0	3	0	7	6	0	0	0	0	0	0	0
OTU1817	0	0	0	0	0	0	0	0	0	0	0	0	0	0	0	0	37	0	0	0	0	0	0	0	0	0	0	0	0	0	0	0	0	11	0	0	0	0	0	0	0	0	0	0	25	38	0	0	0
OTU2555	0	0	0	0	0	0	0	0	54	0	0	0	0	0	0	0	0	0	0	0	0	0	0	0	0	0	0	0	0	0	0	0	0	0	0	0	0	0	0	0	0	0	0	0	0	0	0	0	0
OTU425	0	0	0	0	0	0	0	0	0	0	0	0	0	0	2	0	9	0	0	0	0	0	0	0	0	0	0	0	0	0	0	0	0	0	0	3	11	0	0	0	0	0	13	0	6	0	0	0	0
OTU795	0	0	11	0	7	0	0	0	13	0	0	0	0	0	0	0	0	2	2	0	0	0	0	0	0	0	0	4	0	0	0	0	4	0	0	0	0	3	0	0	0	0	0	0	3	0	0	0	0
OTU1011	0	0	0	0	0	0	0	0	0	0	0	0	0	0	0	0	0	0	0	0	0	0	0	0	0	0	0	4	0	0	0	0	0	0	0	3	0	0	74	0	4	0	3	0	3	0	0	2	0
OTU1378	0	0	0	0	7	0	0	0	0	0	0	0	0	0	0	0	5	0	0	0	0	0	0	0	0	0	0	0	0	0	0	0	0	84	4	0	4	0	0	0	0	0	0	0	0	0	0	0	0
OTU1527	0	0	0	0	0	0	0	0	0	0	0	0	0	0	0	0	0	0	0	0	3	0	0	0	2	3	0	0	0	0	0	0	0	0	0	0	0	0	0	0	0	0	0	3	74	0	0	0	0
OTU1753	0	0	0	0	0	0	0	0	0	0	0	0	0	0	0	0	0	0	0	0	0	0	0	0	2	0	0	0	0	0	0	0	0	3	0	0	0	0	0	55	42	0	0	0	0	0	0	0	0
OTU1902	0	0	0	0	0	0	0	0	0	0	0	0	0	0	0	0	0	0	0	0	0	0	0	0	0	0	0	0	0	0	0	0	0	118	0	0	0	0	0	0	0	0	0	0	0	0	0	0	0
OTU773	0	0	0	0	0	0	0	0	0	0	0	0	0	0	0	0	0	0	0	0	0	0	0	0	0	0	0	0	0	0	0	0	0	6	18	0	0	0	0	0	0	0	0	0	89	0	0	0	0
OTU1349	0	0	0	0	0	0	0	0	0	0	0	0	0	0	0	0	0	2	0	0	0	0	0	0	0	0	0	0	0	0	0	0	0	0	0	0	0	0	0	0	0	13	0	0	3	0	0	0	8
OTU1642	0	0	0	23	7	0	0	0	0	0	0	0	0	0	0	0	0	0	0	0	0	0	0	0	0	0	0	0	0	0	0	0	0	0	0	0	0	0	0	0	7	0	0	3	6	0	0	0	8
OTU1649	0	0	0	0	0	0	0	0	0	0	0	0	2	0	0	0	0	0	0	4	3	0	0	39	0	0	0	0	0	0	0	0	0	0	0	0	0	0	0	0	0	0	0	0	0	0	0	0	0
OTU1812	0	51	0	0	13	0	0	0	7	0	0	0	9	0	0	0	0	0	2	0	0	0	0	0	2	0	0	0	0	0	3	0	4	0	4	0	0	0	0	6	0	0	0	0	0	0	0	0	0
OTU1940	0	0	0	0	0	0	0	0	0	0	0	0	0	0	0	0	0	0	0	32	63	16	0	0	0	0	0	0	0	0	0	0	0	0	0	0	0	0	0	0	0	0	0	0	0	0	0	0	0
OTU2663	0	0	0	0	0	0	0	0	0	0	0	0	0	0	0	0	0	0	0	0	0	0	0	0	0	0	0	0	0	0	0	0	0	0	0	0	0	0	0	0	0	0	0	0	0	0	0	0	0
OTU3087	0	0	0	0	0	0	0	0	0	0	0	0	0	0	0	0	0	0	0	0	0	0	0	0	0	0	0	0	0	0	0	0	0	3	0	0	0	0	0	0	0	0	0	3	15	0	90	0	0
OTU563	0	0	0	0	0	0	0	0	0	0	0	0	0	0	0	0	0	0	0	0	0	0	0	0	0	0	0	8	0	0	0	0	18	0	0	0	4	0	0	0	0	0	0	0	0	0	0	0	0
OTU614	0	0	0	23	0	0	0	0	0	0	0	0	0	0	0	0	0	0	0	0	0	0	0	0	14	6	14	0	0	0	0	0	0	42	0	0	0	0	0	0	0	0	0	0	0	0	0	0	0
OTU764	0	0	0	0	0	0	0	0	0	0	0	0	0	0	0	0	0	0	0	0	0	0	0	0	5	0	0	0	0	0	0	0	11	14	0	0	0	0	0	3	4	0	0	10	6	0	0	0	0
OTU926	0	0	0	0	0	0	0	0	0	0	0	0	0	0	0	0	28	0	0	0	0	0	0	0	0	0	0	0	0	0	0	0	0	0	4	3	48	0	3	0	0	0	7	0	0	0	0	0	0
OTU1482	0	0	0	0	0	0	0	0	0	0	0	0	57	0	0	0	0	0	0	0	0	0	0	0	0	0	0	0	0	0	0	0	0	0	0	0	0	0	0	0	0	0	0	3	18	0	0	0	0
OTU1511	0	0	0	0	0	0	0	0	0	0	0	0	0	0	0	0	0	0	0	0	0	0	0	0	0	0	0	0	0	0	0	0	0	0	0	0	0	0	0	0	0	10	16	0	3	0	0	2	27
OTU1579	0	0	0	0	0	0	0	0	0	0	0	0	0	0	0	0	0	0	0	0	0	0	0	0	0	0	0	0	0	0	0	0	0	0	0	0	0	0	0	3	7	3	0	0	0	25	0	0	0
OTU1797	0	0	0	23	0	0	0	0	0	0	0	0	0	0	0	0	5	0	0	0	0	0	0	0	0	0	0	0	0	0	0	0	0	0	0	0	0	0	0	0	0	0	0	0	0	0	0	0	0
OTU1801	0	0	0	0	0	0	0	0	0	112	0	0	0	0	0	0	0	0	0	0	0	0	0	0	0	0	0	4	0	0	0	0	0	0	0	0	0	0	0	0	0	0	0	0	0	0	0	0	0
OTU1821	0	0	0	23	0	9	13	0	0	8	12	0	6	0	0	0	0	0	14	0	0	0	0	0	2	0	0	4	0	0	0	0	4	0	0	0	0	0	3	0	0	0	0	3	0	0	0	0	0
OTU1230	0	0	0	0	0	0	0	0	20	0	0	0	0	0	0	0	0	0	0	4	0	0	0	0	0	0	0	0	0	0	0	0	0	0	0	0	0	0	0	0	0	0	3	0	6	0	0	0	11
OTU1258	0	0	0	0	0	0	0	0	0	0	0	0	0	0	0	0	0	0	0	0	0	0	0	0	0	0	7	0	0	0	0	0	0	3	0	3	4	0	6	0	4	0	0	0	6	0	0	0	0
OTU1407	0	0	0	0	0	0	0	0	0	0	0	0	0	0	0	0	0	0	0	7	0	0	14	0	0	0	0	0	3	0	0	0	0	0	0	0	0	0	0	0	0	0	0	0	0	0	0	0	0
OTU1481	0	0	0	0	0	0	0	0	0	8	10	0	15	19	0	0	0	0	0	0	0	0	0	0	2	0	0	4	5	0	3	12	4	3	0	0	0	0	0	0	0	0	0	0	0	0	0	0	0
OTU1657	0	0	0	0	0	0	0	0	0	0	0	0	0	0	0	0	0	0	0	0	0	0	0	0	0	0	0	0	0	0	0	0	0	0	0	0	0	0	0	0	0	0	0	0	0	0	0	0	0
OTU1979	0	0	0	0	0	0	0	0	0	0	0	0	0	0	0	0	0	0	0	0	0	0	0	0	0	0	0	0	0	0	0	0	0	115	0	0	0	0	0	0	0	0	0	0	0	0	0	0	0
OTU2126	0	0	0	0	0	0	0	0	0	0	0	0	0	0	0	0	0	0	0	0	0	0	0	0	0	0	0	0	0	0	0	0	0	0	0	0	0	0	0	0	0	0	0	7	108	0	0	0	0
OTU2247	0	0	0	0	0	0	0	0	0	0	0	0	0	0	0	0	0	0	0	0	0	0	0	0	0	0	0	0	0	0	0	0	0	0	0	0	104	0	0	0	0	0	7	0	0	0	0	0	0
OTU443	0	0	11	23	7	0	0	0	0	0	0	0	0	0	0	0	5	0	0	0	0	0	0	0	0	0	14	0	0	0	0	0	0	0	0	0	0	10	0	0	0	0	0	0	0	0	0	35	0
OTU542	0	0	0	0	0	0	0	0	0	0	0	0	0	0	0	0	0	0	0	0	3	0	81	0	0	0	0	0	0	0	0	0	0	0	0	0	0	10	0	0	0	0	0	0	0	0	0	0	0
OTU987	0	0	0	0	20	0	0	0	0	0	0	0	0	0	0	0	0	0	0	0	0	0	0	0	0	0	5	0	0	0	0	0	4	11	0	0	11	3	0	0	0	0	3	3	3	0	0	0	0
OTU1036	0	0	0	0	0	0	0	0	0	5	0	0	0	30	2	0	5	0	0	4	0	0	0	0	2	9	0	12	8	0	0	0	0	0	0	0	0	0	0	3	0	0	0	3	18	0	0	0	0
OTU1128	0	0	11	0	0	0	0	0	0	0	0	2	0	5	21	0	5	41	0	0	0	0	0	0	2	0	0	0	0	0	0	0	0	3	0	0	0	3	0	0	0	0	0	0	0	0	0	0	0
OTU713	0	0	0	0	0	0	0	0	0	0	0	0	11	0	0	0	0	0	0	0	0	0	0	0	0	0	0	4	0	0	0	0	18	8	0	0	0	0	0	13	18	3	0	0	6	0	0	0	0
OTU759	0	0	0	0	0	0	0	0	0	0	0	0	0	0	0	0	9	0	0	0	0	0	0	0	0	0	0	12	0	0	0	0	0	0	0	3	19	3	0	0	4	0	0	7	3	0	0	0	0
OTU1269	0	0	0	0	0	0	0	0	0	0	0	0	0	0	0	0	0	0	0	0	0	0	0	0	53	0	19	4	3	0	0	0	0	6	4	3	0	0	0	0	0	0	0	0	0	0	0	0	0
OTU1333	0	0	0	0	0	0	0	0	0	8	0	0	11	0	0	0	0	0	8	0	0	0	0	0	2	0	2	0	5	2	0	8	18	0	0	0	0	0	0	0	11	6	0	0	3	0	0	0	0
OTU1425	0	0	0	0	0	0	0	0	0	11	0	6	0	0	5	5	0	0	0	0	0	0	0	0	2	0	2	4	0	0	5	0	11	3	0	0	0	0	9	0	0	0	0	0	0	0	0	0	0
OTU1860	0	0	0	0	0	0	0	0	0	0	0	0	0	0	0	0	0	0	0	0	0	0	0	0	0	0	0	0	0	0	0	0	0	0	0	0	0	0	0	0	0	0	0	30	12	0	18	0	4
OTU1959	0	0	0	0	0	0	0	0	0	0	0	0	0	0	0	0	0	0	0	0	0	0	0	0	0	0	0	0	0	0	0	0	0	0	0	15	0	10	0	0	0	0	66	0	22	0	0	0	0
OTU1996	0	0	0	0	0	0	0	0	0	0	0	0	0	0	0	0	0	0	0	0	0	0	0	0	0	0	0	0	0	0	0	0	0	3	110	0	0	0	0	0	0	0	0	0	0	0	0	0	0
OTU2083	0	0	0	0	0	0	0	0	0	0	0	0	0	0	0	0	0	0	0	0	0	0	0	0	0	0	0	86	0	0	0	0	0	0	27	0	0	0	0	0	0	0	0	0	0	0	0	0	0
OTU2396	0	64	0	0	0	0	0	0	0	0	0	0	0	0	0	0	0	0	0	0	0	0	0	0	0	0	0	0	0	0	0	0	0	0	0	0	0	0	15	0	7	0	0	0	3	0	0	0	4
OTU2844	0	0	0	0	0	0	0	0	0	0	0	0	0	0	0	0	0	0	0	0	0	0	0	0	0	0	0	0	0	0	0	0	0	0	0	0	0	0	0	0	0	0	0	0	0	0	0	0	0
OTU468	0	0	0	0	0	0	0	0	0	0	0	0	0	0	0	5	0	0	0	4	11	0	7	13	0	0	0	8	0	0	0	0	0	0	0	0	0	0	15	0	0	0	0	0	0	0	0	30	0
OTU1122	0	0	0	0	0	0	0	0	0	5	0	0	7	0	2	10	0	0	0	0	0	0	0	6	0	0	0	0	8	0	11	4	4	0	0	0	0	0	0	6	0	3	0	0	3	13	0	7	4
OTU1136	0	0	0	0	0	0	0	0	0	0	0	0	0	0	0	0	0	0	0	0	0	0	0	0	0	0	0	0	0	0	0	0	0	8	0	0	0	0	34	0	11	0	0	0	3	0	0	0	0
OTU1343	0	0	0	0	0	0	0	0	0	3	0	0	0	33	5	0	0	0	10	0	0	0	0	0	2	0	7	0	0	0	0	0	0	0	0	0	0	0	0	0	0	0	0	3	40	0	0	0	0
OTU1449	0	0	0	0	0	0	0	0	0	0	7	0	0	0	0	0	0	0	0	0	0	0	0	0	0	0	0	0	0	0	0	0	0	3	0	0	0	6	12	0	0	6	0	0	0	0	0	0	0
OTU1501	0	0	0	0	0	0	0	0	0	0	0	0	0	0	0	0	0	0	2	0	0	0	0	10	0	0	0	0	0	0	0	0	0	0	0	0	0	0	0	0	0	0	0	0	0	0	0	5	0
OTU1596	0	0	11	23	7	0	0	8	0	0	0	0	0	0	0	2	0	0	4	0	0	0	0	0	2	12	0	0	0	0	0	4	0	0	0	0	4	0	0	0	0	0	0	0	0	0	0	0	15
OTU1644	0	0	0	0	0	0	0	0	0	0	2	0	0	0	0	0	51	5	4	0	0	0	0	0	0	0	0	0	0	0	0	0	0	0	4	22	0	6	0	0	0	0	0	0	0	0	0	0	0
OTU1713	0	0	0	0	0	0	0	0	0	0	0	0	0	0	0	0	5	0	0	0	0	0	0	0	2	0	12	0	8	39	14	32	0	0	0	0	0	0	0	0	0	0	0	0	0	0	0	0	0
OTU2636	0	0	0	0	0	0	0	0	0	0	0	0	0	0	0	0	0	0	0	0	0	0	0	0	0	0	0	0	0	0	0	0	0	0	0	0	0	3	0	0	0	0	0	37	0	0	72	0	0
OTU1387	0	0	0	0	0	0	0	0	0	0	0	0	0	0	0	0	5	0	0	0	0	0	0	0	0	0	2	0	0	0	0	0	0	6	0	0	0	0	0	0	4	0	13	10	3	0	0	0	11
OTU2183	0	0	0	0	0	0	0	0	0	0	0	0	0	0	0	0	70	14	27	0	0	0	0	0	0	0	0	0	0	0	0	0	0	0	0	0	0	0	0	0	0	0	0	0	0	0	0	0	0
OTU2216	0	0	0	0	0	0	0	0	0	0	0	0	0	0	0	0	0	0	0	11	26	13	14	32	0	0	0	0	0	0	0	0	0	0	0	0	0	0	0	0	0	0	0	0	0	0	0	0	0
OTU2998	107	0	0	0	0	0	0	0	0	0	0	0	0	0	0	0	0	0	0	0	0	0	0	0	0	0	0	0	0	0	0	0	0	0	0	0	0	0	0	0	0	0	0	0	0	0	0	0	0
OTU4298	0	0	0	0	0	0	0	0	0	0	0	0	0	0	0	0	0	0	0	0	0	0	0	0	0	0	0	0	0	0	0	0	0	0	0	0	0	0	0	0	0	0	0	0	3	0	108	0	0
OTU1089	0	0	0	0	0	0	0	0	0	0	0	0	0	0	0	0	9	0	0	0	11	0	0	0	0	0	0	4	0	0	0	0	0	11	0	6	0	6	0	0	0	0	23	3	18	0	0	0	8
OTU1251	0	0	0	0	0	0	0	0	0	0	0	0	0	0	0	0	0	0	0	0	0	0	0	0	0	0	0	0	0	0	0	0	0	0	0	0	0	0	0	0	11	0	0	0	0	13	36	5	4
OTU1263	0	0	0	0	0	0	0	0	0	5	5	19	0	0	0	0	0	2	4	0	0	0	0	0	2	0	2	0	0	0	0	8	0	0	0	0	0	0	0	3	0	0	0	0	3	0	0	42	0
OTU1546	0	0	0	0	0	0	0	0	0	0	5	0	0	0	0	0	0	0	0	0	0	0	0	0	0	0	0	0	3	0	0	0	11	0	0	0	0	3	0	10	4	0	0	0	3	0	0	0	0
OTU1547	0	0	0	0	0	0	0	0	0	0	0	0	0	0	16	0	37	0	0	0	0	0	0	0	0	0	0	0	0	0	0	0	0	0	0	0	7	0	0	0	0	0	3	0	0	0	0	0	0
OTU1743	0	0	0	0	0	0	0	0	0	0	0	0	0	0	0	0	0	0	0	0	0	0	0	0	0	0	0	0	0	0	0	0	0	0	0	0	0	0	0	0	0	0	0	0	0	75	0	0	0
OTU1800	0	0	0	0	0	0	0	0	0	0	0	0	0	0	0	0	0	0	0	0	0	52	0	29	0	0	0	0	0	0	0	0	0	0	0	0	0	0	0	0	0	0	0	0	0	0	0	0	0
OTU2159	0	13	0	0	0	0	0	0	0	0	0	0	0	0	0	0	0	0	0	0	0	0	0	0	0	0	0	0	0	0	0	0	0	0	0	0	0	0	0	0	0	0	0	0	0	0	0	0	0
OTU571	0	0	0	0	0	0	0	0	0	0	0	0	0	0	0	0	0	0	0	0	0	0	0	0	2	0	0	0	0	0	0	0	0	3	0	0	4	0	0	0	0	0	0	0	0	0	0	0	0
OTU922	0	0	0	0	0	0	0	0	0	0	0	0	0	0	0	0	0	0	0	0	0	0	0	0	5	0	0	0	0	27	77	0	0	0	0	0	0	0	0	0	0	0	0	0	0	0	0	0	0
OTU1568	0	0	0	0	0	0	0	4	0	0	0	11	0	0	0	12	0	0	2	0	0	0	0	0	0	15	0	4	0	2	0	0	11	0	4	22	0	0	0	6	0	0	0	0	0	0	0	0	0
OTU1707	0	0	0	0	0	0	0	0	7	0	0	0	0	0	0	0	0	0	0	0	0	0	0	0	0	0	0	0	0	0	0	0	0	6	0	6	4	0	0	0	0	0	23	0	0	0	0	0	8
OTU1769	0	0	0	0	0	0	0	0	0	0	0	0	0	0	0	0	5	0	0	0	0	0	0	0	0	0	0	0	0	0	0	0	0	0	0	0	0	0	0	0	0	0	0	0	0	0	0	0	0
OTU1154	0	0	0	0	0	0	0	0	0	3	12	0	2	0	0	2	0	0	16	0	0	0	0	0	0	15	0	0	0	7	16	0	4	0	0	0	0	0	0	0	0	0	0	0	0	0	0	9	0
OTU1234	0	0	0	23	0	0	0	0	0	0	0	0	0	0	0	0	5	0	0	0	0	0	0	10	0	0	0	0	0	0	0	0	0	0	0	0	0	0	0	0	4	3	3	0	0	13	0	0	0
OTU1718	0	26	0	0	13	0	0	0	0	0	0	0	0	0	0	0	0	0	0	0	0	0	0	0	0	0	0	0	0	0	0	0	0	0	0	0	0	0	0	0	0	0	0	0	0	0	0	0	0
OTU1733	15	26	0	0	0	0	0	0	0	0	0	0	0	0	0	0	0	0	0	0	0	0	0	0	0	0	0	0	0	5	0	0	0	0	0	0	0	0	0	0	0	6	3	0	0	0	0	7	0
OTU1805	0	0	0	0	0	0	0	0	0	0	0	0	0	0	108	0	0	0	0	0	0	0	0	0	0	0	0	0	0	0	0	0	0	0	0	0	0	0	0	0	0	0	0	0	0	0	0	0	0
OTU2120	0	0	0	0	0	0	0	0	0	0	0	0	0	0	0	0	0	0	0	14	20	21	0	36	0	0	0	0	0	0	0	0	0	0	0	0	0	0	0	0	0	0	0	0	0	0	0	0	0
OTU6187	0	0	0	0	0	0	0	0	0	0	0	0	0	0	0	0	0	0	0	0	0	0	0	0	0	0	0	0	0	0	0	0	0	0	0	0	0	0	0	0	0	0	0	0	0	0	108	0	0
OTU679	0	0	0	0	0	0	0	0	0	0	0	2	6	8	7	10	0	0	14	0	3	0	0	0	0	0	9	0	0	0	3	0	0	3	0	0	0	0	9	3	0	0	0	0	9	13	0	0	0
OTU1008	0	0	0	0	0	0	0	0	0	3	0	0	2	0	2	0	5	0	0	0	0	3	0	3	0	6	0	0	0	2	0	0	0	8	0	0	4	0	0	10	4	0	0	3	3	0	0	26	0
OTU1278	0	0	0	0	0	0	0	0	0	8	7	2	6	0	0	0	5	0	0	0	0	0	0	0	0	0	2	0	5	12	14	8	0	0	0	0	0	0	0	0	7	0	0	0	3	13	0	0	0
OTU1292	0	0	0	0	0	0	0	0	0	0	0	0	0	0	0	0	0	0	0	0	0	0	0	0	0	0	0	0	0	2	0	0	0	6	0	0	0	3	0	3	4	0	13	3	9	0	18	0	0
OTU1725	0	0	0	0	0	0	0	0	0	0	0	0	0	0	9	0	19	0	0	0	0	0	0	0	0	0	5	0	0	0	0	0	0	3	0	3	0	6	0	0	0	0	7	0	0	0	0	0	4
OTU1879	0	0	0	0	0	0	0	0	0	0	0	0	0	0	0	0	32	0	0	0	0	0	0	3	0	0	0	0	0	0	0	0	0	0	0	0	0	0	0	0	0	0	0	0	0	0	0	0	0
OTU2498	0	0	0	23	0	0	0	0	0	0	0	0	0	0	0	0	0	0	0	0	0	0	0	0	7	0	0	0	0	0	0	0	0	3	0	0	0	0	0	0	0	0	0	0	0	0	0	0	0
OTU409	0	0	0	0	0	0	0	0	7	0	0	0	0	0	0	0	0	0	0	11	6	0	0	0	0	0	0	0	0	0	0	0	0	0	0	0	11	0	9	0	0	0	0	0	0	0	0	2	0
OTU880	0	0	0	0	0	0	0	0	0	0	0	0	0	0	0	0	0	0	0	0	0	0	0	0	2	0	0	8	0	0	0	0	4	8	0	0	0	0	0	0	4	0	0	0	9	25	0	0	0
OTU1284	0	0	0	0	0	0	0	0	0	3	7	8	0	0	0	7	0	0	4	0	0	0	0	0	2	0	5	4	10	0	0	0	7	0	0	0	0	0	3	0	4	0	0	0	0	13	0	7	4
OTU1297	0	0	0	0	0	0	0	4	0	0	0	0	0	0	11	0	0	9	0	4	0	0	0	0	0	0	0	0	0	0	0	0	0	6	0	0	0	0	6	0	0	0	0	0	0	0	0	0	23
OTU1332	0	0	11	23	0	13	0	0	0	0	0	0	0	0	0	0	0	0	0	0	3	0	0	0	0	0	2	0	0	0	0	0	4	0	0	0	0	0	0	0	0	0	0	3	9	0	0	0	0
OTU1532	0	0	0	0	0	0	0	0	0	0	2	0	0	0	2	7	0	2	0	0	0	0	0	0	0	0	2	0	8	5	14	4	15	0	0	0	0	0	0	0	0	3	0	0	0	0	0	12	4
OTU1599	0	0	0	0	0	0	0	0	0	0	0	0	0	0	0	0	0	0	0	0	0	0	0	0	0	0	0	0	0	0	0	0	0	0	0	0	0	0	0	0	0	0	0	0	0	0	0	0	0
OTU1695	0	0	0	0	0	0	0	0	0	80	0	0	0	11	5	0	0	0	6	0	0	0	0	0	0	0	0	0	0	0	0	0	0	0	0	0	0	0	0	0	4	0	0	0	0	0	0	0	0
OTU1759	0	0	0	0	0	0	0	0	0	0	0	0	0	0	0	0	0	0	0	0	0	0	0	0	0	0	0	0	0	0	0	0	0	8	0	0	0	0	0	0	0	3	13	0	0	0	0	0	34
OTU1970	0	0	0	0	0	0	0	0	0	0	0	0	0	0	0	0	0	0	0	0	0	0	0	0	0	0	0	0	0	0	0	0	7	0	0	0	0	0	0	0	0	0	0	0	0	0	0	0	0
OTU2749	0	0	0	0	0	0	0	0	0	0	0	0	0	0	0	0	0	0	0	0	0	0	0	0	0	0	0	0	0	0	0	0	0	0	106	0	0	0	0	0	0	0	0	0	0	0	0	0	0
OTU415	0	0	0	0	0	4	0	0	0	0	0	0	0	0	0	0	0	2	0	0	0	0	0	0	5	0	0	16	0	0	0	0	0	6	0	0	0	0	0	0	0	39	0	3	12	0	0	0	0
OTU510	0	0	0	0	0	0	0	0	0	0	0	0	0	0	0	0	14	0	0	0	0	0	0	0	0	0	0	0	0	0	0	0	0	0	0	0	45	3	9	0	0	0	3	0	0	0	0	5	0
OTU1092	0	0	0	0	0	0	0	0	0	0	0	4	0	0	0	0	0	0	2	18	26	10	0	6	0	0	0	0	0	0	0	0	0	0	0	0	0	0	0	0	0	0	0	0	0	0	0	0	0
OTU1226	0	0	0	0	0	0	0	0	0	0	0	0	0	0	0	0	0	0	0	0	0	0	0	0	0	0	2	16	0	0	11	0	0	20	0	0	0	3	0	0	0	0	0	7	3	0	0	0	0
OTU1460	0	0	0	0	0	0	0	0	0	5	0	0	0	0	0	0	0	0	18	0	0	0	0	0	0	0	0	8	10	0	0	0	4	0	0	0	0	0	0	0	0	0	0	0	0	0	0	5	4
OTU1537	0	0	0	0	0	4	0	0	13	0	10	0	2	5	0	0	5	0	6	0	0	0	0	0	2	0	2	0	5	2	0	0	0	0	0	0	0	3	0	3	0	0	0	0	0	0	0	7	0
OTU1560	0	0	0	0	0	0	0	0	0	0	0	0	0	0	0	0	0	0	0	4	0	0	0	0	0	3	0	0	0	0	0	0	0	0	0	6	0	0	0	0	0	0	7	13	3	0	36	0	0
OTU1711	0	0	0	0	0	0	0	0	0	0	0	0	0	0	0	0	0	0	0	0	0	0	0	0	2	0	0	0	0	0	0	0	0	0	4	9	4	0	3	0	0	0	36	17	9	0	0	0	4
OTU1865	0	0	0	47	0	0	0	0	0	0	0	0	0	0	0	0	0	0	0	7	0	0	0	0	2	0	2	0	3	0	0	0	0	0	4	0	0	0	0	0	0	6	3	0	0	0	0	0	15
OTU3117	0	0	0	0	0	0	0	0	0	0	0	0	2	0	0	0	0	0	0	0	0	0	0	0	0	0	0	0	0	0	0	0	0	0	0	0	0	0	0	0	0	0	0	10	6	0	72	0	0
OTU809	0	0	0	0	0	0	0	0	0	0	0	0	0	0	0	0	0	0	0	0	0	0	0	0	0	0	0	19	0	0	0	0	0	0	0	0	0	0	0	0	0	0	0	0	0	63	18	0	0
OTU945	0	0	0	0	0	0	0	0	0	0	0	0	0	0	0	0	0	0	0	0	0	0	0	0	5	0	5	4	0	0	0	0	0	0	0	0	0	0	0	0	0	0	0	57	6	0	18	5	0
OTU1256	0	0	0	0	0	0	0	0	0	5	5	8	4	0	2	0	0	2	0	0	0	0	0	0	9	6	5	0	15	2	3	0	4	3	0	0	0	0	0	6	0	3	0	3	0	0	0	7	0
OTU1316	0	0	21	0	0	0	3	0	0	0	0	0	0	0	0	0	5	2	0	0	0	0	0	0	0	0	2	0	0	0	0	0	0	0	0	0	0	0	0	0	0	0	0	0	0	0	0	0	0
OTU1746	0	0	0	0	0	0	0	0	0	0	0	0	0	0	0	0	0	0	0	0	0	0	0	0	2	0	95	0	0	0	0	0	0	3	4	0	0	0	0	0	0	0	0	0	0	0	0	0	0
OTU2003	0	0	0	0	0	0	0	0	0	0	0	0	0	0	0	0	0	0	0	0	0	0	0	0	0	0	0	0	0	0	0	0	0	0	0	0	0	13	0	0	0	0	0	0	0	0	0	0	0
OTU1200	0	0	0	0	0	0	0	0	0	0	0	0	0	0	0	0	5	0	0	0	0	0	0	16	0	0	0	0	0	0	0	0	0	3	0	0	52	0	0	0	0	0	0	0	0	0	0	0	4
OTU1212	0	0	0	0	0	4	0	0	0	0	0	0	0	0	0	0	0	0	0	0	0	0	0	3	0	0	0	12	0	0	0	0	4	0	0	0	0	0	0	0	0	0	0	0	0	0	0	0	0
OTU1626	0	13	0	0	7	0	3	4	0	0	2	4	9	0	2	5	0	0	0	0	0	0	0	0	2	0	0	0	3	5	0	0	0	0	0	0	0	0	0	3	4	3	0	0	0	0	0	2	0
OTU1656	0	0	0	0	0	0	0	0	7	0	0	0	0	0	0	0	0	0	0	0	0	0	0	0	0	0	2	0	0	0	0	0	0	0	0	3	4	13	0	3	18	0	7	7	6	0	0	0	4
OTU1776	0	0	0	0	0	0	0	0	0	0	0	0	0	0	0	0	0	0	0	0	0	0	0	0	0	0	0	0	0	0	0	0	4	0	0	0	0	0	0	0	7	0	0	0	0	0	0	0	0
OTU2039	0	0	0	0	0	0	0	0	0	0	0	0	0	0	0	0	0	0	0	0	0	0	0	0	0	0	0	0	0	0	0	0	0	0	0	0	0	0	0	0	0	0	0	0	0	0	0	0	0
OTU2283	0	0	0	0	0	0	0	0	0	0	0	0	0	0	0	0	0	0	0	0	0	34	7	62	0	0	0	0	0	0	0	0	0	0	0	0	0	0	0	0	0	0	0	0	0	0	0	0	0
OTU1098	0	0	0	0	0	0	0	0	0	0	0	0	0	0	0	0	0	0	0	0	0	0	0	3	0	0	0	0	0	0	0	0	0	3	0	0	0	3	0	3	35	6	3	3	0	0	0	2	0
OTU1151	0	0	0	0	0	0	0	0	0	0	0	0	0	3	0	0	0	0	0	0	0	0	0	0	7	3	2	0	0	0	0	0	0	0	0	0	4	0	0	0	4	0	0	7	15	0	0	0	0
OTU1248	0	0	0	0	0	9	0	0	0	3	0	0	7	3	7	0	0	0	2	0	0	0	0	0	2	24	0	8	18	5	0	4	0	0	0	0	0	0	3	0	0	0	3	0	0	0	0	2	0
OTU1850	0	0	0	0	0	0	0	0	0	0	0	0	0	0	71	0	0	0	4	0	0	8	0	0	0	0	0	0	0	0	0	0	0	0	0	0	0	0	9	10	0	0	0	0	0	0	0	0	0
OTU1956	0	0	0	0	0	0	0	0	0	0	0	0	0	0	0	0	0	0	0	0	0	0	0	0	0	0	0	0	0	0	0	0	0	0	0	0	0	16	0	0	0	29	0	7	18	0	0	0	0
OTU2154	0	0	0	0	0	0	0	0	0	0	0	0	0	0	0	0	0	0	0	0	0	0	0	0	0	0	0	0	0	0	0	0	0	0	0	0	0	0	0	0	0	3	0	0	3	0	0	0	65
OTU2261	0	0	0	0	0	0	0	0	0	0	0	0	0	0	0	0	0	0	0	0	0	0	0	0	0	0	0	0	0	0	0	0	0	0	0	0	0	0	0	0	0	0	0	0	0	0	0	0	4
OTU1446	0	0	0	0	0	0	0	0	0	0	0	0	0	0	0	0	0	0	0	0	0	0	0	0	0	0	7	0	0	0	0	0	0	0	0	0	7	0	3	19	11	0	7	7	6	0	0	0	8
OTU1636	0	0	0	0	0	0	0	0	0	0	0	0	0	0	0	0	0	0	0	0	0	0	0	0	0	0	0	0	0	0	0	0	0	3	0	0	0	0	0	0	0	0	0	0	0	0	0	0	0
OTU1866	0	0	0	0	0	0	0	0	0	13	0	2	0	0	16	0	5	0	0	0	6	0	0	0	7	0	0	0	0	0	0	0	0	0	0	0	0	0	0	0	0	0	0	0	0	0	0	0	0
OTU2099	0	0	0	0	0	0	0	0	0	0	0	0	0	0	0	0	0	0	0	0	0	0	0	0	0	0	0	0	0	0	0	0	0	101	0	0	0	0	0	0	0	0	0	0	0	0	0	0	0
OTU1206	0	0	0	0	0	0	0	0	0	5	0	2	0	0	2	0	0	0	2	0	0	0	0	0	0	15	5	4	5	2	0	0	11	0	0	0	0	0	0	6	0	13	0	0	3	0	0	12	0
OTU1220	0	0	0	0	7	0	0	0	7	0	0	0	0	0	0	0	14	0	0	0	3	0	0	3	0	0	0	0	0	2	0	0	4	0	0	0	0	0	0	0	0	0	0	0	12	0	0	2	0
OTU1225	0	0	0	0	0	0	0	0	0	0	0	0	4	0	0	0	0	0	0	0	0	0	0	0	0	0	0	0	0	0	0	4	0	0	0	0	0	0	0	0	4	0	7	0	0	0	0	0	0
OTU1335	15	0	0	0	0	0	3	0	0	3	0	0	0	5	0	0	5	0	6	0	0	5	0	0	5	3	0	0	0	0	3	4	0	0	0	0	0	3	9	0	0	0	0	0	0	0	0	0	0
OTU1346	0	0	0	0	0	0	0	0	0	0	0	0	0	0	0	2	0	2	0	0	0	0	0	0	0	0	0	0	0	0	0	0	4	3	0	6	0	3	0	0	18	0	7	0	3	0	0	0	0
OTU1842	0	0	0	0	0	0	0	0	0	0	0	0	0	0	2	0	19	11	0	0	0	0	0	0	0	0	0	12	0	0	0	0	0	0	0	0	0	0	0	0	0	0	49	0	3	0	0	0	0
OTU2076	0	0	0	0	0	0	0	0	0	0	0	0	0	0	0	0	0	0	0	0	0	0	0	0	0	0	0	0	0	0	0	0	0	0	0	0	0	0	40	0	0	0	0	0	0	0	0	0	0
OTU2135	0	0	0	0	0	0	0	0	0	0	0	0	0	0	0	0	0	0	0	0	0	0	0	0	0	0	0	0	0	0	0	0	0	0	0	0	0	0	0	0	0	0	0	3	0	13	0	0	0
OTU2234	0	0	0	23	7	0	0	0	0	3	2	13	0	0	0	7	0	0	0	0	0	0	0	0	0	21	0	8	0	0	0	0	0	0	0	0	0	0	0	0	0	0	0	0	0	0	0	0	0
OTU2238	0	0	0	0	0	0	0	0	0	0	0	0	0	0	0	0	0	0	0	0	0	0	0	0	5	0	7	16	0	0	0	0	0	0	0	0	0	0	0	0	4	0	0	43	3	0	18	0	0
OTU1084	0	0	0	0	0	0	0	0	0	0	0	9	4	5	0	0	0	0	0	0	0	0	0	0	2	0	5	4	3	24	0	0	7	0	0	0	0	0	0	3	0	3	3	0	0	0	0	9	0
OTU1215	0	0	0	0	0	0	0	0	0	0	0	0	0	8	0	7	0	0	0	0	0	0	0	0	9	0	0	4	10	0	0	0	7	0	0	0	0	0	0	6	0	0	0	10	0	0	0	5	8
OTU1353	0	0	0	0	0	0	0	0	0	0	0	0	0	0	0	0	0	0	0	7	9	0	7	23	0	0	0	0	0	0	8	0	0	0	0	0	0	0	0	0	0	0	0	7	0	0	0	9	0
OTU1414	0	0	0	0	0	0	0	0	0	0	0	0	0	0	0	0	0	0	0	0	0	0	0	0	0	0	0	0	0	0	0	0	0	0	0	0	0	0	0	0	0	0	0	0	0	0	0	0	0
OTU1492	0	0	0	0	0	0	0	0	0	3	0	2	18	8	0	2	5	0	16	0	0	0	0	0	0	0	0	4	0	0	0	0	0	3	0	0	0	0	0	0	4	0	0	0	0	0	0	7	4
OTU1554	0	0	0	0	0	0	0	0	0	0	0	0	0	0	0	0	0	0	0	0	0	0	0	3	0	0	0	0	0	0	0	0	0	0	0	0	0	0	0	0	0	3	0	0	0	0	0	0	0
OTU1679	0	0	0	0	0	0	0	0	0	3	5	0	2	0	2	10	0	0	4	0	0	0	0	0	7	0	0	0	0	2	5	0	0	0	0	0	0	3	3	16	0	0	0	7	0	0	0	0	0
OTU1729	0	0	0	0	0	0	0	0	0	0	0	0	0	0	0	0	0	0	0	0	0	0	0	0	0	0	5	0	0	0	0	0	0	0	4	0	0	0	0	0	0	0	0	0	0	0	0	0	0
OTU2121	0	0	11	0	7	0	0	0	20	8	2	0	6	0	0	0	0	0	0	0	0	0	0	0	0	0	2	0	3	0	3	0	0	0	0	0	4	0	0	6	0	3	0	0	0	0	0	5	0
OTU996	0	0	0	0	7	0	0	0	34	0	0	0	0	0	0	0	0	0	0	0	3	0	0	0	0	0	0	8	0	0	0	0	0	3	0	0	0	3	3	0	0	0	0	0	0	0	0	0	0
OTU1299	0	0	0	0	0	0	0	0	0	0	0	0	0	0	0	0	0	2	0	0	0	0	0	0	0	0	0	0	0	0	0	0	0	0	0	0	0	0	0	0	0	0	0	0	0	0	0	0	0
OTU1612	0	0	0	0	0	0	0	0	0	0	0	0	0	0	0	0	0	2	0	0	0	0	0	0	0	0	0	4	0	0	0	0	0	11	0	3	4	6	0	13	7	6	0	0	6	0	0	0	8
OTU1941	0	26	11	0	7	0	0	4	0	0	0	0	0	5	5	7	0	0	8	0	0	0	0	0	0	0	0	0	3	7	0	0	0	0	4	0	0	0	0	3	0	3	0	0	0	0	0	0	0
OTU2188	15	26	0	0	0	4	0	12	0	3	10	8	0	0	0	0	0	0	0	0	0	0	0	0	0	0	0	4	0	0	0	4	4	0	0	0	0	0	0	0	0	0	0	0	0	0	0	0	0
OTU2221	0	0	0	0	0	0	0	0	0	0	0	0	0	0	0	0	0	0	0	11	6	0	0	0	0	0	0	0	0	0	0	0	0	0	0	0	0	0	0	0	0	0	0	0	0	0	0	0	0
OTU2230	0	13	0	0	0	0	0	0	0	0	0	0	0	0	0	2	0	0	0	14	14	5	14	16	0	0	0	0	3	0	0	0	0	0	0	0	0	0	0	0	0	0	0	0	0	0	0	0	0
OTU3333	0	0	0	0	0	0	0	0	0	0	0	0	0	0	0	0	0	0	0	0	0	0	0	0	0	0	0	0	0	0	0	0	0	0	0	0	0	0	0	0	0	0	0	0	0	0	0	0	0
OTU984	0	0	0	0	0	0	0	0	0	0	0	0	2	0	0	0	0	0	0	0	0	0	0	0	0	0	2	0	0	0	0	0	0	28	0	3	0	3	0	6	0	16	3	10	6	0	0	7	0
OTU1073	0	0	0	0	0	0	0	0	7	0	0	0	0	0	0	0	0	0	0	0	3	0	0	0	0	0	0	0	0	0	0	0	0	6	4	3	0	0	0	0	0	0	0	0	0	0	0	0	0
OTU1310	0	0	0	0	0	0	0	0	0	0	0	0	0	0	0	0	0	0	2	25	20	0	0	3	0	0	0	0	0	0	0	0	0	8	0	0	0	3	0	0	0	0	10	0	9	0	0	0	8
OTU1350	0	0	0	0	0	0	0	0	0	0	0	0	0	0	0	0	5	0	0	4	3	0	0	0	0	0	0	0	0	0	0	0	0	3	0	0	0	3	0	3	7	3	3	0	6	0	0	0	11
OTU1406	0	0	0	0	0	0	0	0	0	0	0	0	0	0	0	0	5	0	0	0	0	8	0	0	0	0	0	0	0	0	0	0	0	0	0	0	0	0	0	0	0	0	0	0	0	0	0	0	4
OTU1433	0	0	0	0	0	0	0	0	0	0	0	0	0	0	76	0	5	0	0	0	0	0	0	0	0	0	0	0	0	0	0	0	0	0	0	0	0	0	0	0	0	0	0	0	0	0	0	0	0
OTU1442	0	0	0	0	0	0	0	0	7	0	0	0	0	0	0	0	5	2	0	0	0	0	0	0	0	0	0	4	0	0	0	0	0	6	0	0	4	3	0	13	7	0	13	0	6	0	0	0	0
OTU1485	0	0	0	0	0	4	0	0	0	0	0	0	0	0	0	0	0	0	0	0	0	3	0	0	0	0	0	0	0	0	0	0	18	0	0	0	0	0	0	0	0	0	0	0	0	0	0	2	4
OTU1493	0	0	0	0	0	0	0	0	0	0	0	0	0	3	0	0	0	0	0	0	0	0	0	0	7	21	0	0	3	0	0	0	4	0	0	0	0	0	9	6	0	0	0	3	6	0	0	0	4
OTU1747	0	0	11	0	0	0	0	0	0	3	0	9	0	5	0	15	0	2	0	0	0	0	0	0	2	9	0	0	8	0	3	0	0	0	0	0	0	0	0	0	0	0	0	0	0	0	0	0	19
OTU1748	0	0	0	0	0	0	0	0	0	0	0	0	0	0	0	0	0	0	0	0	0	0	0	0	0	0	0	0	0	0	0	0	0	0	0	0	0	0	0	0	0	0	3	53	0	13	0	0	0
OTU2387	0	0	0	0	0	0	0	0	0	0	0	0	0	0	0	0	0	0	0	0	0	0	0	0	0	0	0	0	0	0	0	0	0	0	0	0	0	0	0	0	0	0	0	97	0	0	0	0	0
OTU2551	0	26	0	23	0	0	3	0	0	0	0	0	0	0	0	0	0	0	0	0	0	0	0	0	0	9	5	0	3	0	0	16	0	0	0	0	0	0	0	3	0	0	0	0	0	0	0	0	0
OTU3697	0	0	0	93	0	0	0	0	0	0	0	0	0	0	0	0	0	0	0	0	0	0	0	0	0	0	0	0	0	0	0	0	0	0	0	0	0	0	0	0	0	0	0	0	0	0	0	0	0
OTU929	0	0	0	0	0	0	0	0	0	0	0	0	0	0	0	0	0	0	0	0	0	0	0	0	0	15	2	0	0	0	0	0	0	0	4	3	4	0	6	6	4	0	13	3	18	0	0	2	8
OTU1465	0	0	0	0	0	0	0	0	0	3	10	4	0	0	0	10	0	0	10	0	0	0	0	3	0	0	0	0	18	7	0	4	0	0	0	0	0	3	3	0	0	0	0	3	0	0	0	2	0
OTU1490	0	0	0	0	0	0	0	0	0	0	0	11	0	0	0	0	5	0	0	0	0	0	0	0	2	0	9	0	8	0	5	0	4	0	0	0	0	0	0	0	4	0	0	0	0	0	0	0	0
OTU1505	0	0	0	23	0	0	0	0	0	0	0	0	0	0	2	0	5	0	0	0	0	0	0	0	2	0	0	0	0	0	0	0	0	0	0	0	0	3	0	0	11	0	0	10	0	0	18	0	0
OTU1607	0	0	0	0	0	0	0	0	0	0	0	0	0	0	5	15	0	0	0	4	0	0	0	0	0	9	0	0	5	0	0	0	7	0	0	0	0	0	0	3	0	0	0	3	6	0	0	2	4
OTU1740	0	0	0	0	0	0	0	0	0	0	0	0	0	0	0	0	0	0	0	0	0	0	0	0	0	0	12	0	0	0	0	0	0	0	0	0	0	0	0	0	0	0	0	0	0	0	0	0	0
OTU2012	0	0	0	0	0	0	0	0	0	0	0	0	0	0	0	0	0	0	0	0	0	0	0	0	0	0	0	0	0	0	0	0	0	0	66	0	19	0	0	0	0	0	7	0	0	0	0	0	0
OTU2023	0	13	0	0	0	0	0	4	7	0	5	8	0	0	2	5	0	0	8	0	0	0	0	0	0	6	7	0	0	0	0	0	0	0	0	0	0	0	0	0	0	0	0	0	0	0	0	0	0
OTU2074	0	0	0	0	13	0	0	0	0	0	0	0	0	0	14	0	14	0	0	0	0	0	0	0	0	0	0	0	0	0	0	0	4	0	0	0	0	3	0	0	4	0	0	3	0	0	0	0	0
OTU786	0	0	0	0	0	0	0	0	0	0	0	0	2	0	7	0	14	0	0	0	0	0	0	0	0	0	0	0	0	0	0	0	0	0	0	0	0	3	0	0	0	0	0	0	0	0	0	0	0
OTU941	0	0	0	0	0	0	0	0	0	0	0	0	0	3	0	0	0	0	0	0	0	0	0	0	0	0	0	0	0	0	0	0	0	22	0	0	7	32	0	0	0	0	0	0	0	0	0	2	0
OTU1105	0	0	0	0	0	0	0	0	0	0	7	0	0	0	0	5	0	0	0	0	0	0	0	0	0	0	0	0	0	0	0	0	0	0	0	0	0	0	0	0	0	0	0	0	0	0	0	0	0
OTU1216	0	0	0	0	0	0	0	0	0	0	0	0	0	0	0	0	5	0	0	4	0	0	0	0	0	0	2	0	0	0	0	0	0	0	0	3	0	0	0	0	4	0	13	27	6	0	0	0	23
OTU1435	0	0	0	0	0	0	0	0	0	0	0	0	0	0	0	0	0	0	0	0	3	16	0	23	0	0	0	0	0	0	0	0	0	0	0	0	0	0	0	0	0	0	0	0	0	0	0	0	0
OTU1586	0	0	0	0	0	0	0	0	0	0	0	0	0	0	0	0	0	0	0	0	0	0	0	0	0	0	0	0	0	0	0	0	0	0	0	0	0	0	0	0	0	0	0	0	0	0	0	0	0
OTU790	0	0	0	0	0	0	0	0	0	0	0	0	0	0	0	0	9	0	0	0	9	0	0	0	0	0	0	0	0	0	0	0	0	0	0	0	34	0	9	0	0	3	0	3	0	0	0	0	0
OTU1169	0	0	0	0	0	0	0	0	0	0	0	0	0	0	14	0	14	0	0	0	0	0	0	0	0	0	0	0	0	0	0	0	0	8	0	0	0	0	0	0	0	0	3	0	0	0	0	0	0
OTU1408	0	0	0	0	0	0	0	0	0	0	0	0	0	0	0	0	0	0	0	0	0	0	0	0	0	0	0	0	0	0	0	0	0	14	0	0	0	3	0	0	0	0	0	0	3	0	0	0	0
OTU1536	0	0	0	0	0	0	3	0	7	0	0	0	0	0	0	0	0	0	0	0	0	0	0	0	0	0	0	0	0	0	0	0	0	0	0	0	0	0	0	0	0	0	0	0	0	0	0	0	0
OTU1572	0	0	0	0	0	0	0	0	0	3	17	0	2	3	0	5	0	0	2	0	0	0	0	0	5	0	0	0	0	17	0	8	4	0	0	0	0	0	0	3	0	0	0	0	3	0	0	0	0
OTU1661	0	0	0	0	0	0	0	0	0	0	0	0	0	0	0	0	0	0	0	0	0	0	0	0	0	0	0	0	0	0	0	0	4	0	0	0	0	0	0	0	0	0	0	0	0	0	0	0	0
OTU1784	0	0	0	0	0	0	0	0	0	0	0	0	0	0	0	0	0	0	0	0	0	0	0	0	0	0	0	0	0	0	0	0	0	0	0	0	4	0	0	0	0	0	0	0	3	0	0	0	0
OTU933	0	0	0	0	0	0	0	0	0	0	0	0	0	0	0	0	0	0	0	0	0	0	0	0	5	0	0	0	0	0	0	0	0	14	4	0	7	0	0	0	0	0	3	0	0	0	0	0	0
OTU1043	0	0	0	0	0	0	0	0	0	0	0	0	0	0	0	0	5	0	0	7	9	0	7	0	2	0	5	0	0	0	0	0	0	0	0	0	11	0	0	0	0	0	13	0	0	0	0	0	0
OTU1320	0	0	0	0	0	0	0	0	7	0	0	0	0	0	32	0	0	0	0	0	0	0	0	0	0	0	0	0	0	0	0	0	4	0	0	0	0	0	0	0	0	0	0	0	0	0	0	0	0
OTU1496	0	0	0	0	0	0	0	0	0	0	0	0	0	0	0	0	5	0	0	4	0	0	0	0	0	0	53	0	10	2	0	0	0	0	0	0	0	0	0	0	0	0	7	0	0	0	0	0	0
OTU1617	0	0	0	0	7	0	0	0	0	0	0	2	0	0	0	0	0	0	0	0	0	0	0	0	0	0	0	0	0	0	0	0	0	0	0	0	0	0	0	0	0	0	0	0	0	0	0	0	0
OTU1647	0	0	0	23	0	4	0	0	13	0	0	0	0	0	14	0	5	32	0	0	0	0	0	0	0	0	0	0	0	0	0	0	0	0	0	0	0	0	0	0	0	0	0	0	0	0	0	0	0
OTU1883	0	13	0	23	0	0	0	8	0	0	0	0	2	0	2	0	0	0	0	0	0	0	0	0	5	0	2	0	0	0	0	0	4	0	0	0	0	0	0	3	0	3	0	0	3	0	0	2	0
OTU2237	0	0	0	0	0	0	0	0	0	0	0	0	2	3	0	0	0	0	6	0	0	0	0	0	0	9	2	0	0	0	8	24	0	0	4	0	0	0	0	0	0	0	0	0	0	0	0	0	0
OTU2291	0	0	0	0	0	0	0	0	0	0	0	0	0	0	0	0	0	0	0	0	0	0	0	0	0	0	0	0	0	0	0	0	0	81	9	0	0	3	0	0	0	0	0	0	0	0	0	0	0
OTU2388	0	0	0	0	0	0	0	0	0	0	0	0	0	0	0	0	0	0	0	21	23	5	41	3	0	0	0	0	0	0	0	0	0	0	0	0	0	0	0	0	0	0	0	0	0	0	0	0	0
OTU1164	0	0	0	0	0	0	0	0	0	0	0	0	0	0	2	0	0	0	0	0	0	0	0	0	0	0	0	0	0	0	0	0	0	0	0	9	4	16	0	0	11	0	16	10	9	0	0	0	11
OTU1286	0	0	0	0	0	0	0	0	0	5	2	6	0	0	0	0	5	2	0	0	0	0	0	0	0	0	0	0	0	17	3	0	0	3	0	0	0	0	0	0	0	6	0	0	3	0	18	12	0
OTU1416	0	0	0	0	0	0	0	0	7	0	0	0	0	0	0	0	0	0	0	0	23	0	0	0	0	0	0	0	0	0	0	4	0	8	0	3	0	22	0	0	0	3	0	0	0	0	0	0	0
OTU1670	0	0	0	0	0	0	0	0	0	5	2	0	0	0	2	0	0	0	27	0	0	0	0	13	0	6	0	0	0	0	3	0	0	0	0	0	0	3	0	0	0	0	0	0	0	0	0	0	0
OTU1862	0	0	21	0	0	0	0	0	7	0	0	0	0	0	0	0	0	0	0	0	0	0	0	0	0	0	0	0	0	0	0	0	0	0	0	0	0	0	0	0	0	3	0	0	0	0	0	0	4
OTU2179	0	0	0	0	0	0	0	0	0	0	0	0	0	0	0	0	0	0	0	0	0	0	0	0	14	0	2	0	0	0	0	0	0	76	0	0	0	0	0	0	0	0	0	0	0	0	0	0	0
OTU2231	0	0	0	0	0	0	0	0	0	62	0	0	0	0	0	0	0	0	4	0	0	0	0	0	0	0	0	0	8	0	0	0	0	0	0	0	0	0	0	0	0	0	0	0	0	0	0	0	0
OTU2296	0	0	0	0	0	0	0	0	0	0	0	0	0	0	0	0	0	0	0	0	3	0	0	0	0	0	0	0	0	0	0	0	0	0	4	40	0	0	0	0	0	0	0	0	0	0	0	0	0
OTU834	0	0	0	0	0	0	0	0	0	0	0	0	0	0	0	0	0	0	0	0	0	0	0	0	0	0	0	19	0	0	0	0	0	0	0	0	0	13	0	0	0	0	0	0	0	0	0	0	0
OTU1026	0	0	0	0	0	0	0	0	0	0	0	0	0	0	0	0	5	0	0	0	0	0	0	0	0	0	0	0	0	0	0	0	0	6	0	0	34	32	0	0	0	0	0	3	0	0	0	0	0
OTU1329	0	0	0	0	26	0	0	8	34	0	0	0	0	0	0	0	0	0	0	0	0	0	0	0	0	0	0	0	0	0	0	0	0	0	0	0	0	0	0	0	0	0	0	0	0	0	0	0	0
OTU1381	0	0	0	0	0	0	0	0	0	0	0	0	0	0	0	0	0	0	0	0	0	0	0	0	0	0	0	0	0	0	0	0	0	0	0	0	0	0	9	0	0	0	0	0	6	0	0	0	0
OTU1399	0	0	0	0	0	0	0	0	0	0	0	6	4	8	0	0	0	2	8	0	0	0	0	0	9	0	2	19	0	0	0	0	0	0	0	0	0	0	0	0	0	0	0	0	0	13	0	7	0
OTU1582	0	0	0	0	0	0	0	0	0	0	0	0	0	0	0	0	0	0	0	0	0	0	0	0	0	0	0	0	0	0	0	0	0	0	0	0	0	0	0	0	0	13	0	40	34	0	0	0	4
OTU1594	0	0	0	0	0	0	0	0	0	0	0	0	0	0	0	0	0	0	0	0	0	0	0	0	0	0	0	0	0	0	0	0	0	0	0	3	0	0	0	0	0	0	0	0	0	0	0	0	0
OTU1618	0	0	0	0	0	0	0	0	0	0	10	2	4	0	0	7	0	9	6	0	0	0	0	3	0	3	2	0	0	2	0	0	0	0	0	0	0	0	0	0	0	0	0	0	0	13	0	5	0
OTU1648	0	0	0	0	0	0	0	0	0	0	0	0	0	0	0	0	19	0	0	0	0	0	0	0	0	0	0	0	0	0	0	0	0	3	0	9	4	0	0	3	4	0	0	3	18	0	0	0	4
OTU1779	0	0	0	0	0	0	0	0	0	0	0	0	0	0	0	0	28	0	0	0	0	0	0	0	0	0	0	0	0	0	0	0	0	8	0	0	4	0	0	0	0	0	3	0	9	0	0	0	0
OTU1814	15	0	0	0	13	0	0	0	0	0	0	0	0	0	0	0	0	0	0	0	0	0	0	0	0	0	0	0	0	0	0	4	0	0	0	0	0	6	0	0	0	0	7	10	6	13	0	0	0
OTU2028	15	0	0	0	0	0	9	0	0	0	0	0	0	0	5	10	0	0	0	0	0	0	0	0	0	12	0	0	0	0	0	12	0	0	0	0	0	0	3	0	0	0	0	7	0	0	0	0	0
OTU2110	0	0	0	0	0	0	0	0	0	0	0	0	0	0	0	0	0	0	0	0	0	0	0	0	0	0	0	0	0	0	0	0	0	0	0	0	0	0	0	0	0	0	0	0	0	0	0	0	0
OTU2169	0	0	0	0	0	0	0	0	0	0	0	0	0	0	0	0	0	0	0	0	0	0	0	0	0	0	0	0	0	0	0	0	0	0	0	0	0	0	0	0	0	0	0	0	0	0	0	0	0
OTU2797	0	0	0	0	0	0	0	0	0	0	0	0	0	0	0	0	0	0	0	0	0	0	0	0	0	0	0	0	0	0	0	0	0	0	0	0	0	0	0	0	0	0	0	0	0	0	0	0	91
OTU7976	0	0	21	70	0	0	0	0	0	0	0	0	0	0	0	0	0	0	0	0	0	0	0	0	0	0	0	0	0	0	0	0	0	0	0	0	0	0	0	0	0	0	0	0	0	0	0	0	0
OTU1566	0	0	11	0	0	4	0	0	0	0	0	0	2	0	0	2	0	0	0	0	0	0	7	0	0	0	2	4	0	0	0	0	0	6	0	0	0	0	0	0	0	0	0	0	0	0	0	0	0
OTU1682	0	0	0	0	0	0	0	0	0	0	0	0	0	0	0	0	0	0	0	0	0	0	0	0	0	0	0	0	0	0	0	0	0	0	0	0	0	0	0	3	4	0	0	17	0	0	0	0	4
OTU2214	0	0	0	0	0	0	0	0	0	0	0	0	0	0	0	0	0	0	0	0	0	0	0	0	0	0	0	0	0	0	0	0	0	3	0	0	0	0	0	0	0	0	0	0	0	0	0	0	0
OTU6315	0	0	0	0	0	0	0	0	0	0	0	0	0	0	0	0	0	0	0	0	0	0	0	0	0	0	0	0	0	0	0	0	0	0	0	0	0	0	0	0	0	0	0	0	0	0	90	0	0
OTU1250	0	0	0	0	0	0	0	0	0	0	0	0	0	0	0	0	0	0	0	0	0	0	0	0	0	0	0	0	0	0	0	0	0	8	0	0	0	0	0	0	0	0	0	0	0	0	0	0	8
OTU1285	0	0	0	0	0	0	0	0	0	0	5	2	0	0	0	12	0	0	0	0	0	0	0	0	2	9	0	0	0	0	0	0	0	0	0	0	0	0	0	10	0	3	3	3	6	0	0	0	0
OTU1383	0	0	0	0	0	0	0	0	0	8	7	2	6	0	0	10	0	9	2	0	0	0	0	0	9	6	0	4	3	0	3	0	0	0	0	0	0	0	0	0	0	0	0	0	0	0	0	12	0
OTU1426	0	0	0	0	0	0	0	0	0	0	0	0	0	0	0	0	0	0	0	0	0	5	0	0	0	0	0	0	0	0	0	0	0	0	0	0	0	0	0	0	0	0	3	0	37	0	0	0	4
OTU1489	0	0	0	0	0	0	0	0	0	0	0	2	0	0	0	0	0	0	0	7	0	0	0	0	2	3	0	0	0	0	0	0	0	28	4	0	0	3	0	0	0	0	3	0	0	0	0	0	19
OTU1528	0	0	0	0	0	0	0	0	7	0	0	0	0	0	0	0	0	0	0	0	0	0	0	0	0	0	0	0	0	0	0	0	0	3	4	0	0	6	0	0	0	0	26	0	0	0	0	0	0
OTU1683	0	0	0	0	0	0	0	0	0	0	0	0	0	0	0	0	5	0	0	0	0	0	0	0	0	0	2	4	0	0	0	0	0	3	0	3	7	0	0	0	4	0	36	3	0	0	0	0	8
OTU2344	0	0	0	0	0	0	0	0	0	0	0	0	0	0	0	0	37	0	0	0	0	0	0	0	0	0	0	0	0	0	0	0	0	0	0	0	0	0	0	0	4	0	0	0	15	0	0	0	4
OTU2548	0	0	11	0	7	0	0	0	0	0	0	2	2	0	0	0	0	0	0	0	0	0	0	0	0	12	0	0	0	0	5	0	4	0	0	0	0	0	0	6	0	0	0	0	0	0	0	0	0
OTU2627	0	0	0	0	0	0	0	0	0	0	0	0	0	0	0	0	0	0	0	39	0	8	14	19	0	0	0	0	0	0	0	0	0	0	0	0	0	0	0	0	0	0	0	0	0	0	0	0	0
OTU1048	0	0	0	0	0	0	0	0	0	0	0	0	0	0	69	0	0	0	0	0	0	0	0	0	7	0	0	8	0	0	0	0	0	0	0	0	0	0	0	0	0	0	0	0	0	0	0	0	0
OTU1688	0	0	0	0	0	0	0	0	0	0	0	8	2	3	0	7	0	2	2	0	0	0	0	0	5	15	16	0	0	0	3	0	7	0	0	0	0	0	0	3	0	0	0	0	0	0	0	0	0
OTU1828	0	0	0	0	0	4	0	0	0	5	0	0	0	0	0	0	0	0	21	0	0	0	0	0	0	0	0	0	5	0	0	0	15	0	0	0	0	0	3	0	0	0	0	3	0	0	0	0	0
OTU2176	0	0	0	0	0	0	0	0	0	0	0	0	0	0	0	0	0	0	0	0	0	0	0	0	0	0	0	0	0	0	0	0	0	0	0	0	0	0	0	0	0	0	0	0	0	0	0	0	0
OTU2191	0	13	11	0	0	0	19	0	0	5	0	0	0	0	2	0	0	0	0	0	0	0	0	0	0	0	2	0	0	0	8	0	0	0	0	0	0	0	0	0	0	0	0	0	0	0	0	0	0
OTU1069	0	0	0	0	0	0	0	0	0	0	0	0	0	0	0	0	0	0	0	0	0	0	20	0	0	0	2	0	0	0	0	0	0	0	0	0	0	0	0	0	0	0	3	0	0	0	0	0	4
OTU1411	0	0	0	0	0	0	0	0	0	0	0	0	0	3	0	0	5	0	0	0	0	0	0	0	0	0	0	0	0	0	0	0	0	6	0	3	0	0	0	0	11	3	10	0	0	0	0	0	8
OTU2047	0	0	21	0	0	0	0	0	0	0	0	0	0	0	5	0	0	0	0	0	9	8	0	13	0	0	0	0	0	2	5	0	0	0	0	0	0	0	0	0	0	0	0	0	0	0	0	0	0
OTU2167	0	0	0	0	0	0	0	0	0	0	0	0	0	0	0	0	0	0	0	21	11	42	0	0	0	0	0	0	0	0	0	0	0	0	0	0	0	0	0	0	0	0	3	0	0	0	0	0	0
OTU2576	0	0	0	0	0	0	0	0	0	0	0	0	0	0	0	0	0	0	0	0	0	0	0	0	2	0	0	0	0	0	0	0	0	0	0	0	0	3	0	0	0	0	0	0	0	0	0	0	0
OTU2814	0	0	0	0	0	0	0	0	0	0	0	0	0	0	0	0	0	0	0	0	0	0	0	0	0	0	0	0	0	0	0	0	0	0	0	0	0	0	0	0	0	0	0	0	0	0	0	0	0
OTU709	0	0	0	0	0	0	0	0	0	0	0	0	0	0	0	0	0	0	0	0	0	0	0	0	0	0	0	0	0	0	0	0	0	0	0	0	37	0	0	0	0	0	0	0	0	0	0	0	0
OTU1366	0	0	0	0	0	0	0	0	0	0	0	0	0	0	0	0	0	2	0	4	3	0	0	0	0	0	2	0	0	0	0	0	0	0	0	0	4	0	0	0	0	0	10	0	9	0	0	0	4
OTU1472	0	0	0	0	0	4	0	0	0	0	0	0	0	0	0	0	19	0	0	0	0	0	0	0	0	0	5	4	0	0	0	0	0	3	0	3	4	6	0	0	0	0	7	0	6	0	0	0	0
OTU1478	0	0	0	0	0	0	0	0	0	8	7	0	7	0	0	0	5	0	6	0	0	0	0	0	0	0	2	4	10	0	0	4	7	0	0	0	0	0	0	3	0	0	0	0	0	0	0	9	0
OTU1863	0	0	0	0	0	0	0	0	0	0	0	0	0	0	0	0	0	2	0	0	0	0	0	0	0	0	2	0	0	0	0	0	0	3	0	0	0	10	0	0	0	0	7	10	3	13	18	0	0
OTU1949	0	0	0	0	0	0	0	0	0	0	0	0	0	0	0	0	0	0	0	0	0	0	0	0	0	0	0	0	0	0	0	0	0	0	0	0	0	3	80	3	0	0	0	0	0	0	0	0	0
OTU1952	0	0	0	0	0	0	0	0	0	0	0	0	0	0	0	0	14	0	0	0	0	0	0	0	0	0	0	0	0	0	0	0	0	8	0	0	7	3	0	0	0	0	0	0	0	0	0	0	0
OTU2019	0	0	0	0	0	0	0	0	0	0	0	2	0	0	0	0	0	0	0	0	0	0	0	0	0	0	0	0	0	0	0	0	0	0	0	0	0	0	77	0	7	0	0	0	0	0	0	0	0
OTU2071	0	0	0	0	0	0	0	0	0	0	0	0	0	0	0	0	0	0	0	0	0	0	0	0	0	0	0	0	0	0	0	0	0	0	0	0	0	0	0	0	0	45	0	20	9	0	0	0	0
OTU2128	0	0	0	0	0	0	0	0	0	0	0	0	0	0	0	0	0	0	0	0	0	21	0	42	0	0	0	0	0	0	0	0	0	0	0	0	0	0	0	0	0	0	0	0	0	0	0	0	0
OTU2452	0	0	0	0	0	0	0	0	0	0	0	0	0	0	0	0	0	0	0	7	0	0	7	0	0	0	0	0	0	0	0	0	0	0	0	6	0	0	3	0	7	39	0	7	0	0	0	0	0
OTU743	0	0	0	0	0	0	0	0	0	8	0	0	0	5	0	7	0	0	0	7	0	0	0	0	0	6	0	0	0	0	3	0	0	0	4	0	0	3	0	0	0	3	3	0	9	0	0	0	0
OTU802	0	0	0	0	0	0	0	0	0	0	0	0	0	0	0	0	0	0	0	0	0	0	0	0	0	0	0	0	3	0	0	0	0	0	9	12	0	0	0	0	0	13	0	7	3	0	0	0	0
OTU909	0	0	0	0	0	0	0	0	7	0	0	0	0	0	0	0	0	0	0	4	0	0	0	19	0	0	2	0	0	0	0	0	15	6	9	0	0	0	0	0	4	0	0	0	0	0	0	0	0
OTU1218	0	13	11	0	0	0	0	0	13	0	0	0	0	0	2	0	0	0	0	0	0	0	7	0	0	0	0	0	0	0	0	0	0	0	0	0	0	0	0	0	0	6	0	0	3	0	0	0	0
OTU1457	0	0	0	0	0	0	0	0	0	5	2	0	2	0	5	12	0	0	0	0	3	0	0	0	0	3	5	0	0	7	3	4	0	0	0	0	0	3	9	0	4	0	0	0	0	0	0	0	0
OTU1872	0	0	11	0	0	0	0	0	0	0	0	0	0	0	0	0	0	0	0	0	0	0	0	0	0	0	0	0	0	0	0	0	0	0	0	0	0	0	0	0	0	0	0	0	0	0	36	0	0
OTU1983	15	13	0	0	0	0	9	0	0	0	0	0	0	8	0	10	0	0	0	0	0	0	0	0	14	0	0	0	0	0	3	0	7	0	0	0	0	0	0	0	0	0	0	0	0	0	0	0	0
OTU2053	0	26	0	0	7	13	0	0	0	3	0	0	4	0	0	2	0	5	0	7	0	3	0	3	0	0	0	0	0	0	0	0	0	0	0	0	0	0	0	0	0	0	0	0	0	0	0	0	0
OTU314	0	0	0	0	0	0	0	0	0	0	0	0	0	0	0	0	0	0	0	11	11	0	0	0	0	0	0	0	0	0	0	0	0	0	0	0	0	0	9	0	0	0	3	0	0	0	0	0	4
OTU651	0	0	0	0	0	0	0	0	0	0	0	0	0	0	0	0	28	0	0	0	0	0	0	0	0	0	0	0	0	0	0	0	0	0	0	3	37	0	0	0	0	3	0	7	0	0	0	0	0
OTU653	0	0	0	0	0	0	0	0	0	0	0	0	0	0	0	0	5	0	0	0	0	0	0	0	0	0	0	0	0	0	0	0	0	0	0	0	41	0	0	0	0	0	0	0	3	0	0	2	0
OTU1066	0	0	0	0	0	0	0	0	0	0	0	0	0	0	7	0	0	0	0	0	0	0	0	0	0	0	0	0	0	2	0	0	4	6	0	0	0	0	0	0	0	0	0	0	0	0	0	0	0
OTU1341	0	0	0	0	0	0	0	0	0	3	7	0	0	3	0	10	0	2	4	0	0	0	0	0	0	3	0	0	5	0	0	0	7	0	0	0	0	0	0	10	4	0	0	3	0	0	0	2	0
OTU1552	0	0	0	0	0	0	0	0	0	0	0	0	0	0	0	0	0	0	0	0	0	0	0	0	5	0	0	0	0	0	0	0	0	11	0	0	0	10	0	0	0	0	0	0	0	0	0	0	4
OTU1622	0	0	0	0	0	0	0	0	0	0	0	2	6	8	11	0	0	5	14	0	0	0	0	0	12	3	0	0	3	0	0	0	4	0	0	0	0	0	0	0	0	0	0	0	0	0	0	0	4
OTU1858	0	0	0	0	0	0	0	0	7	0	0	0	0	0	0	0	0	0	0	0	0	0	0	0	0	0	2	0	0	0	0	0	0	3	4	0	0	0	0	0	0	0	3	0	0	0	0	0	0
OTU1864	0	0	0	0	0	0	0	0	0	0	0	0	0	0	5	0	5	0	0	0	0	5	0	0	0	0	0	0	0	0	0	0	0	8	0	3	0	0	0	0	7	0	13	0	3	0	18	0	11
OTU1880	0	0	0	0	0	0	0	0	0	3	7	0	0	0	0	0	0	0	0	0	0	0	0	0	5	0	2	0	3	2	3	0	0	0	0	0	0	0	3	0	4	0	0	0	0	0	0	5	0
OTU1895	0	0	0	0	0	0	0	0	0	3	0	8	4	5	0	0	5	7	0	0	0	0	0	0	0	0	0	0	0	0	0	0	0	0	0	0	0	0	0	0	0	0	0	0	0	0	0	0	0
OTU2097	0	0	0	0	0	0	0	0	0	0	0	0	0	0	0	0	0	0	0	0	0	0	0	0	0	0	0	0	0	0	0	0	0	0	0	0	0	0	0	0	0	0	0	0	0	0	0	0	0
OTU2320	0	0	0	0	0	0	0	0	0	0	0	0	0	0	0	0	0	0	0	0	0	0	0	0	0	0	0	0	0	0	0	0	0	0	0	0	0	0	0	0	0	0	0	0	0	0	0	0	0
OTU2464	0	0	0	23	0	0	0	0	0	3	0	0	0	0	0	0	0	0	10	14	11	0	7	0	0	0	0	0	0	0	0	0	0	0	0	0	0	0	0	0	0	0	0	0	0	0	0	0	0
OTU2510	0	0	0	0	0	0	0	0	0	0	0	0	0	0	0	0	0	0	0	0	0	0	0	0	0	0	0	0	0	0	0	0	0	0	0	0	0	0	0	0	0	0	0	10	65	0	0	0	0
OTU830	0	0	0	0	0	0	0	0	0	0	0	0	0	0	2	0	0	0	0	0	6	0	0	0	0	3	2	0	0	0	8	0	0	11	4	0	0	3	0	3	0	0	0	0	0	0	0	0	8
OTU1415	0	0	0	0	0	0	0	0	0	0	0	0	0	0	0	0	0	0	0	0	0	0	0	0	0	0	0	0	0	0	0	0	0	0	0	0	0	0	0	0	0	0	0	13	40	0	18	0	0
OTU1427	0	0	0	0	0	9	0	0	0	3	7	17	0	0	0	0	0	0	0	0	0	0	0	0	0	0	0	4	0	0	0	8	0	0	0	0	0	0	0	0	0	0	3	0	0	0	0	0	4
OTU1545	0	0	0	0	0	0	0	0	0	0	0	0	0	0	0	0	0	0	0	0	0	0	0	0	0	0	0	0	0	0	0	0	4	0	0	0	0	0	0	0	25	0	0	0	25	0	0	0	8
OTU1669	0	0	0	0	0	0	0	0	0	0	0	0	0	0	0	0	0	0	0	0	0	0	0	0	0	0	0	0	0	0	0	0	0	0	4	3	4	0	3	0	4	0	10	0	12	0	18	0	8
OTU2168	0	0	0	0	0	0	0	0	0	5	0	2	0	0	0	0	0	0	0	11	14	34	0	13	0	0	0	0	0	0	0	0	4	0	0	0	0	0	0	0	0	0	0	0	0	0	0	0	0
OTU2394	0	0	0	0	0	0	0	0	0	0	0	0	0	0	0	0	0	0	0	0	0	0	0	0	0	0	0	0	0	0	0	0	0	0	0	0	0	0	0	0	0	0	0	0	0	13	0	0	0
OTU2702	0	0	0	0	0	0	0	0	0	0	0	0	0	0	0	0	0	0	0	0	0	0	0	0	0	0	0	0	0	0	0	0	0	0	0	0	0	0	0	0	0	0	0	3	0	0	0	0	0
OTU3046	0	13	0	23	0	4	0	0	7	0	0	0	0	0	0	0	0	0	0	0	0	0	0	0	5	0	0	0	0	2	0	4	0	0	0	0	0	0	0	0	0	0	3	0	0	0	18	0	0
OTU3075	0	0	0	0	0	0	0	0	0	0	0	0	0	0	0	0	0	0	0	7	14	8	41	13	0	0	0	0	0	0	0	0	0	0	0	0	0	0	0	0	0	0	0	0	0	0	0	0	0
OTU1194	0	0	0	0	0	0	0	0	0	0	0	0	0	0	0	0	0	0	0	0	0	0	7	0	5	0	0	12	0	0	0	0	0	6	0	0	0	0	0	0	0	0	0	0	0	0	0	0	4
OTU1391	0	0	0	0	0	0	0	0	0	0	0	0	0	0	0	0	0	0	0	0	0	0	0	0	0	0	7	0	0	0	0	0	0	0	0	0	0	0	0	0	0	0	0	0	0	0	0	0	0
OTU1973	0	0	0	0	0	0	0	0	7	0	0	0	0	0	0	0	0	0	0	18	0	34	0	6	0	0	0	0	0	0	0	0	4	0	0	0	0	0	0	0	0	0	0	0	0	0	0	0	0
OTU2244	0	0	0	0	0	0	0	0	0	0	0	0	0	0	0	0	0	0	0	0	0	0	0	0	0	0	0	0	0	0	0	0	0	0	0	0	4	0	0	0	0	0	3	0	46	0	0	0	0
OTU2260	0	0	0	0	0	0	0	0	0	0	0	0	0	0	0	0	0	0	0	0	0	0	0	0	0	0	0	0	0	0	0	0	0	0	0	0	0	0	0	0	0	0	0	0	0	0	0	0	0
OTU2533	0	0	0	0	0	0	0	0	0	0	0	0	0	0	0	0	42	0	0	0	0	0	0	0	0	0	0	0	0	0	0	0	0	0	0	0	0	0	15	0	0	0	0	0	3	0	0	0	0
OTU2619	30	0	0	0	0	0	0	0	0	0	0	4	0	0	0	0	0	0	0	0	0	0	0	0	0	0	0	0	0	7	0	0	0	0	0	0	0	0	0	0	0	0	0	0	0	0	0	2	0
OTU2643	0	0	0	0	0	0	0	0	0	0	0	0	0	0	0	0	0	0	0	0	0	0	0	0	0	0	0	0	0	0	0	0	0	0	0	0	0	0	0	0	0	0	0	80	0	0	0	0	0
OTU3107	0	0	0	0	0	0	0	0	0	0	0	0	0	0	0	0	0	0	0	0	0	0	0	0	0	0	0	0	0	0	0	0	0	0	0	0	0	0	0	0	0	0	0	0	0	0	0	0	0
OTU273	0	0	0	0	0	0	0	0	0	0	0	0	0	0	0	0	9	0	0	0	0	0	0	0	0	0	0	0	0	0	0	0	0	0	0	3	19	3	0	0	0	0	0	0	0	0	0	2	0
OTU525	0	0	0	0	0	0	0	0	0	0	2	0	0	0	0	0	0	0	4	0	0	0	0	0	0	0	0	0	0	0	0	0	0	17	0	12	41	3	0	0	0	0	0	0	0	0	0	0	0
OTU1459	0	0	0	0	0	0	0	0	0	0	0	0	0	0	0	0	0	0	0	0	0	0	0	0	0	0	0	0	0	0	0	0	0	0	0	0	0	0	0	0	0	0	0	0	0	0	0	0	0
OTU1631	0	0	0	0	0	0	0	0	0	0	10	0	0	0	0	0	14	0	0	0	14	0	0	0	0	0	0	0	0	0	0	0	0	0	0	0	0	0	0	0	0	0	3	0	3	0	0	0	0
OTU1818	0	0	0	0	0	0	6	0	0	0	0	0	0	0	0	0	0	0	0	0	0	0	0	0	0	0	0	0	0	2	0	0	0	0	0	0	0	0	0	0	0	3	39	0	0	0	0	0	11
OTU364	0	0	0	0	0	0	0	0	0	0	0	0	0	0	0	0	0	0	0	0	6	0	0	0	0	0	0	0	0	0	0	0	0	0	4	0	22	3	3	0	0	0	0	0	0	0	0	2	0
OTU474	0	0	11	0	33	0	9	0	0	0	0	0	0	0	0	0	0	0	0	0	0	0	0	0	0	0	0	0	0	0	0	0	0	0	0	0	0	0	0	0	0	0	0	0	0	0	0	0	0
OTU731	0	0	0	0	0	0	0	0	7	0	0	0	0	0	0	0	0	0	0	0	0	5	0	0	0	0	0	0	0	0	0	0	0	6	0	0	11	0	3	0	0	0	0	0	0	0	0	0	0
OTU895	0	0	0	0	0	0	0	0	0	0	0	0	0	0	0	0	5	0	0	7	0	0	0	0	0	0	0	0	0	0	0	0	0	0	0	0	26	0	3	0	0	0	0	0	0	0	0	0	0
OTU1190	0	0	0	0	0	0	0	0	0	0	5	0	0	5	0	0	0	2	4	0	0	8	0	0	0	0	2	4	0	0	0	0	0	0	0	0	0	0	0	0	4	0	0	0	0	0	0	28	0
OTU1625	0	0	0	0	0	0	3	0	0	3	2	0	6	3	0	0	5	0	4	0	0	0	0	0	7	3	2	0	8	10	8	0	7	0	0	0	0	0	0	0	0	0	0	0	0	0	0	0	0
OTU1712	0	0	0	0	0	0	0	0	7	0	0	0	0	0	0	0	5	0	0	0	0	0	0	0	0	0	0	0	0	0	0	0	0	3	4	0	0	0	28	6	4	0	3	7	0	0	0	0	0
OTU1927	0	0	0	0	0	0	6	0	0	0	5	0	6	3	0	0	9	0	6	0	0	0	0	0	0	3	0	0	0	10	8	0	4	0	0	0	0	0	0	0	0	0	0	0	0	0	0	0	8
OTU1977	0	0	0	0	0	0	0	8	20	0	0	0	0	0	9	0	0	0	0	0	0	0	7	0	0	0	0	0	0	0	0	0	0	3	4	0	0	3	0	0	4	0	0	0	0	0	0	0	0
OTU2552	0	0	0	0	0	0	0	0	0	0	0	0	0	0	0	0	0	0	0	0	0	0	0	0	0	0	0	0	0	0	0	0	0	0	0	0	0	0	0	0	0	0	0	0	0	0	0	0	0
OTU2604	0	0	0	23	0	0	0	0	0	0	0	0	0	0	0	0	5	0	6	0	0	0	0	0	0	0	0	0	0	0	0	0	7	0	0	0	0	0	0	0	0	0	0	0	0	0	0	12	0
OTU2638	0	0	0	0	0	0	0	0	0	0	0	0	0	0	2	0	5	0	0	0	0	0	0	0	0	0	0	0	0	0	0	0	0	0	0	0	0	0	0	0	4	0	66	0	3	0	0	0	0
OTU2696	0	0	0	0	0	0	0	0	0	0	0	0	0	0	0	0	0	0	0	0	0	0	0	0	0	0	0	0	0	0	0	0	0	0	0	0	0	0	0	0	0	0	0	0	0	0	0	0	80
OTU2703	0	0	0	0	0	0	0	0	0	0	0	0	0	0	0	0	0	0	0	0	0	0	0	0	0	0	0	0	0	0	0	0	0	0	0	0	0	0	0	0	0	3	75	0	0	0	0	0	0
OTU3015	0	0	0	0	0	0	0	0	0	0	0	0	0	0	0	0	0	0	0	0	0	0	0	0	0	0	0	0	0	0	0	0	0	0	0	0	0	0	0	0	0	0	0	0	0	0	0	0	0
OTU3920	0	0	0	0	0	0	0	0	0	0	0	0	0	0	0	0	0	0	0	0	0	0	0	0	0	0	0	0	0	0	0	0	0	0	0	0	0	0	0	0	0	0	0	0	0	0	0	0	0
OTU645	0	0	0	0	0	0	0	0	0	0	0	0	0	0	7	0	9	2	0	0	0	0	0	0	0	0	0	0	0	0	0	0	0	0	4	0	0	0	0	0	0	0	0	0	0	0	0	0	4
OTU793	0	0	0	0	0	0	0	0	0	0	0	0	0	0	0	0	0	0	0	0	0	0	0	0	0	0	0	0	0	0	0	0	0	0	4	0	0	0	0	0	4	0	0	0	3	0	0	0	4
OTU1246	0	0	0	0	0	0	0	0	0	0	0	2	6	8	0	5	0	0	0	0	0	0	0	0	0	9	2	0	8	5	0	0	7	0	4	0	0	0	0	0	0	3	0	0	0	0	0	2	8
OTU1529	0	0	0	0	0	0	0	0	0	0	0	0	0	0	0	0	0	0	0	7	11	0	0	0	0	0	0	0	0	0	0	0	0	3	0	0	0	0	0	10	0	0	3	0	6	0	0	0	4
OTU2021	0	0	0	0	0	0	0	0	0	0	0	0	0	0	0	0	5	0	0	0	0	0	0	0	0	0	0	0	0	0	0	0	0	3	0	0	0	3	0	0	0	0	0	0	9	50	0	0	0
OTU2408	0	0	0	0	7	4	0	0	0	0	0	0	0	0	0	0	0	0	0	4	6	10	0	16	0	0	0	0	0	0	14	0	0	0	0	0	0	0	0	0	0	0	0	0	0	0	0	0	0
OTU2486	0	26	0	0	0	0	0	0	0	0	0	13	0	5	0	0	0	0	0	0	0	0	7	0	0	0	0	0	0	0	0	0	0	0	0	0	0	0	0	0	0	0	0	3	0	0	0	5	4
OTU2675	0	0	0	0	0	0	0	0	0	0	0	0	0	0	0	0	0	0	0	0	0	0	0	0	0	0	0	0	0	0	0	0	0	20	0	28	15	16	0	0	0	0	0	0	0	0	0	0	0
OTU2744	0	0	0	0	0	0	0	0	0	0	0	0	0	0	0	0	0	0	0	21	14	18	14	6	0	0	0	0	0	0	0	0	0	0	0	0	0	0	0	0	0	0	0	0	0	0	0	0	0
OTU875	0	0	0	0	0	0	0	0	0	0	0	0	0	0	0	0	0	0	0	0	0	0	0	0	0	0	0	0	0	0	0	0	0	6	0	0	0	19	0	0	0	0	7	0	12	0	0	0	8
OTU1172	0	0	0	0	0	0	0	0	0	3	2	0	0	0	0	2	5	0	8	0	0	0	0	0	7	3	7	4	0	2	5	0	0	3	0	0	0	0	3	3	0	0	0	0	0	0	0	0	0
OTU1180	0	0	0	0	0	0	0	0	0	0	0	0	0	0	0	0	0	0	0	0	0	0	0	0	0	0	0	0	0	0	0	0	11	0	0	0	0	3	0	3	0	0	0	0	3	0	0	2	4
OTU1247	0	0	0	0	0	0	0	0	0	0	0	0	0	0	0	0	0	0	0	0	0	0	0	0	0	0	0	0	0	0	0	0	0	3	0	0	0	3	0	0	0	0	0	0	9	0	0	0	11
OTU1439	0	0	0	0	0	0	0	0	0	0	0	0	0	0	0	0	0	0	0	0	6	0	0	0	2	0	0	12	3	7	3	8	26	0	0	0	0	0	0	0	0	0	3	0	0	0	0	0	0
OTU1600	0	0	0	0	0	0	0	0	0	0	0	0	0	0	0	0	0	0	0	0	0	0	0	0	0	0	0	0	0	0	0	0	0	8	0	0	4	0	0	0	0	0	0	0	0	0	0	0	0
OTU1706	0	0	0	0	0	0	0	0	0	0	0	0	0	0	0	0	0	0	0	0	0	0	0	0	0	0	0	0	0	0	0	0	0	6	9	3	0	0	0	0	0	0	0	0	3	0	0	0	8
OTU1929	0	0	0	0	0	0	0	0	0	0	0	0	0	0	0	0	0	0	0	7	0	0	0	0	0	0	5	0	0	2	0	0	0	3	0	0	0	0	0	0	0	0	3	27	6	25	0	0	0
OTU1999	0	0	0	0	0	0	0	0	0	0	0	0	0	0	0	0	5	0	0	0	0	0	0	0	0	0	0	0	0	0	0	0	0	0	0	0	0	0	0	0	0	0	0	0	0	0	0	0	0
OTU2557	0	0	0	0	0	0	0	0	0	0	0	0	0	0	0	0	0	0	0	0	0	0	0	0	0	0	0	0	0	0	0	0	0	0	0	0	0	0	0	0	0	0	0	0	0	0	0	0	0
OTU2621	0	0	0	0	0	0	0	0	0	0	0	0	0	0	0	0	0	0	0	0	0	0	0	0	0	0	0	0	0	0	0	0	0	0	0	0	0	0	0	0	0	0	0	0	0	0	0	0	0
OTU2773	0	0	0	0	0	0	0	0	0	0	0	0	0	0	0	0	0	0	0	0	0	0	0	0	0	0	0	0	0	0	0	0	0	0	0	0	0	0	0	0	0	0	0	0	0	0	0	0	0
OTU2977	0	0	0	0	0	0	0	0	0	0	0	0	0	0	0	0	0	0	0	0	0	0	0	0	0	0	0	0	0	0	0	0	0	3	0	0	0	0	0	0	0	0	0	0	0	0	0	0	0
OTU187	0	0	0	0	0	0	0	0	0	0	0	0	4	0	0	0	60	0	4	0	0	0	0	0	0	0	0	0	0	0	0	0	0	0	0	0	0	0	0	0	0	0	0	0	0	0	0	0	0
OTU828	0	13	0	0	0	0	0	0	0	0	0	0	0	0	0	0	0	2	0	0	0	0	0	0	0	0	0	0	0	0	0	0	0	0	4	3	0	51	0	0	0	0	0	0	0	0	0	0	0
OTU1135	0	0	0	0	0	0	0	0	0	0	0	2	0	0	0	0	0	0	0	0	0	0	0	0	0	0	5	8	0	0	3	0	0	0	0	0	0	3	0	0	0	0	0	0	0	0	0	0	0
OTU1221	0	0	0	0	0	0	0	0	0	0	0	0	0	0	0	0	5	0	0	0	0	0	0	0	0	0	0	0	0	0	0	0	0	3	0	0	0	3	0	0	4	0	7	7	9	0	0	0	0
OTU1454	0	0	0	0	0	0	0	0	0	0	0	0	0	0	0	0	0	0	0	0	0	0	0	0	0	0	0	4	0	0	0	0	0	14	4	0	0	3	12	0	4	0	0	3	9	0	0	0	4
OTU1671	0	0	0	0	0	0	0	0	0	0	0	0	0	0	0	0	0	0	0	0	0	0	0	0	0	0	0	0	0	0	0	0	0	0	4	3	0	3	15	0	0	0	0	3	28	13	0	0	0
OTU1762	0	0	0	0	0	0	0	0	0	0	0	0	0	0	0	0	0	0	0	0	0	0	0	0	0	0	0	0	0	0	0	0	0	3	0	0	0	0	0	6	0	0	3	0	6	0	0	0	0
OTU1930	0	0	0	0	0	0	0	0	0	0	0	0	0	0	0	0	0	0	2	0	0	0	0	0	5	0	5	0	0	0	5	8	4	0	0	0	0	0	0	0	0	0	0	0	0	0	0	14	0
OTU2137	0	0	0	0	0	0	0	0	0	0	0	0	0	0	0	0	0	0	0	0	0	0	0	0	2	0	0	4	0	12	0	0	0	0	0	0	0	0	0	0	4	0	0	0	0	0	0	0	0
OTU2289	0	0	0	0	0	0	0	0	0	0	0	0	0	0	0	0	0	0	0	0	0	0	0	0	0	0	0	0	0	0	0	0	0	3	0	0	0	0	0	0	0	0	0	3	71	0	0	0	0
OTU2959	0	0	0	0	0	0	0	0	0	0	0	0	0	0	0	0	0	0	0	0	0	0	0	0	0	0	0	0	0	0	0	0	0	0	0	0	0	0	0	0	0	0	0	0	0	0	0	0	0
OTU3606	0	0	11	0	0	0	0	0	40	0	0	0	0	0	0	0	5	0	0	0	0	0	0	3	0	0	0	0	0	0	0	0	0	0	0	0	0	0	0	0	0	0	0	0	6	0	0	0	0
OTU787	0	0	0	0	0	0	0	0	0	0	0	0	0	0	0	0	0	0	0	0	0	0	0	0	0	0	2	0	0	0	0	0	4	11	0	0	0	0	0	0	0	0	3	0	6	0	0	0	0
OTU1265	0	0	0	0	7	0	0	0	0	0	0	0	0	0	0	0	0	0	0	0	0	0	0	0	0	0	0	0	0	0	0	0	0	8	0	0	0	3	0	0	0	0	0	0	0	0	0	0	0
OTU1402	0	0	0	0	0	0	0	0	0	0	0	0	0	0	0	0	5	0	0	0	0	0	0	0	0	0	0	0	0	0	0	0	0	3	0	0	0	0	0	0	0	0	0	0	68	0	0	0	0
OTU1620	0	0	0	0	0	0	0	0	0	0	0	0	0	0	0	0	0	0	0	0	3	0	14	0	0	0	5	0	0	0	0	0	0	11	4	0	0	0	0	0	4	0	0	0	3	0	0	0	4
OTU1687	0	0	0	0	0	0	6	0	0	0	0	0	0	0	0	0	0	0	0	0	0	0	0	0	0	0	0	0	0	0	0	0	0	3	0	0	0	0	0	0	0	0	7	0	3	0	0	0	4
OTU1736	0	0	0	0	0	0	0	0	0	0	0	0	0	0	0	0	0	0	0	0	0	0	0	0	0	0	0	0	0	0	0	0	0	3	0	0	0	3	0	0	0	0	0	0	0	0	0	0	0
OTU1775	0	0	0	0	0	0	0	0	0	0	0	0	0	0	0	0	0	0	0	0	0	0	0	0	0	0	0	0	0	0	0	0	0	6	0	0	0	0	0	0	18	3	10	3	15	0	0	0	4
OTU1809	0	0	0	0	0	0	0	0	0	0	0	0	0	0	2	0	0	0	0	0	0	0	0	0	0	0	12	0	0	0	0	0	0	0	0	0	0	6	0	0	0	0	0	0	0	0	0	0	0
OTU2067	0	0	0	0	0	0	0	0	0	8	0	0	2	0	0	0	0	0	8	0	0	0	0	0	0	3	0	0	5	0	5	0	0	0	0	0	0	0	3	6	0	0	0	0	0	0	0	0	0
OTU2089	0	0	0	0	0	0	0	0	0	0	0	0	0	0	0	0	5	0	0	0	0	0	0	0	0	0	0	0	0	0	0	0	0	0	0	0	0	0	0	0	0	0	0	10	25	0	36	0	0
OTU2347	0	0	0	0	0	0	3	4	0	0	0	0	0	0	0	0	0	2	0	0	29	0	0	0	0	9	0	0	13	0	0	0	0	0	0	0	0	0	0	0	0	0	0	0	6	0	0	0	0
OTU2485	15	0	0	0	13	0	0	0	0	0	2	0	0	0	0	0	0	0	0	0	0	0	0	0	12	6	0	0	0	7	0	0	0	0	0	0	0	0	0	0	0	0	0	0	0	0	0	0	4
OTU2545	0	0	0	0	0	0	0	0	0	0	0	0	0	0	0	0	23	2	0	0	0	18	0	13	0	0	0	0	0	0	0	0	0	0	0	9	7	0	0	0	0	0	0	0	0	0	0	0	0
OTU2692	0	0	0	0	0	0	0	0	0	0	0	0	0	0	0	0	0	0	0	0	0	0	0	0	0	0	7	0	0	0	0	0	0	0	0	0	0	0	0	0	0	0	69	0	0	0	0	0	0
OTU2760	0	0	43	0	7	0	0	0	0	0	0	0	0	0	0	5	0	0	0	4	0	10	0	0	0	0	0	0	3	0	0	0	0	0	0	0	0	0	0	0	0	0	0	0	0	0	0	0	0
OTU4077	0	0	0	0	0	0	0	0	0	0	0	0	0	0	0	0	0	0	0	0	0	0	75	0	0	0	0	0	0	0	0	0	0	0	0	0	0	0	0	0	0	0	0	0	0	0	0	0	0
OTU4531	76	0	0	0	0	0	0	0	0	0	0	0	0	0	0	0	0	0	0	0	0	0	0	0	0	0	0	0	0	0	0	0	0	0	0	0	0	0	0	0	0	0	0	0	0	0	0	0	0
OTU1205	0	0	0	0	0	0	0	4	0	0	0	0	0	0	0	0	0	0	0	4	0	0	0	0	2	0	14	0	0	0	0	0	0	3	0	0	0	3	0	0	0	0	3	0	6	0	0	0	4
OTU1271	0	0	0	0	0	0	0	0	0	0	0	0	0	0	0	0	0	0	0	0	0	0	0	0	0	0	0	0	0	0	0	0	11	0	0	0	0	0	0	0	0	0	3	0	0	0	0	0	0
OTU1393	0	0	0	0	0	0	0	0	0	0	0	0	0	0	0	0	0	0	0	0	6	0	0	0	0	0	0	0	0	0	0	0	0	8	0	0	0	0	0	0	0	0	0	0	0	0	0	0	0
OTU1420	0	0	0	0	0	0	0	0	0	0	0	0	0	0	0	0	0	0	0	0	0	3	0	0	0	0	0	0	0	0	0	0	0	14	4	0	0	3	0	0	0	0	10	3	12	0	18	0	0
OTU1451	0	0	0	0	0	0	0	0	0	0	0	0	0	0	0	0	0	0	0	0	0	0	0	0	0	0	0	0	0	0	0	0	0	0	0	0	0	0	0	0	0	0	3	0	0	0	0	0	0
OTU1571	0	0	0	0	0	0	0	0	0	0	0	0	0	0	0	0	5	0	0	0	3	0	0	0	0	0	2	0	0	0	0	0	0	3	0	0	0	3	0	0	0	0	33	13	0	0	0	0	0
OTU1916	0	0	0	0	0	0	0	0	0	0	0	0	4	3	0	10	5	0	2	0	0	0	0	0	0	9	0	0	5	5	3	0	0	0	0	0	0	0	0	3	0	3	3	0	0	0	0	2	0
OTU2007	0	0	0	0	0	0	0	0	0	0	0	0	0	0	0	0	0	5	0	0	0	0	0	10	0	0	0	0	0	0	0	0	0	0	0	0	0	3	0	0	0	0	0	0	0	0	0	0	11
OTU2009	0	0	0	0	0	0	0	0	0	0	0	0	0	0	0	0	0	0	0	25	11	0	0	0	0	0	0	0	0	0	0	0	0	0	0	0	0	0	0	0	0	0	3	0	3	0	18	2	0
OTU2057	0	0	0	0	0	0	0	0	0	0	0	0	0	0	0	0	5	0	0	0	0	0	0	3	0	0	0	0	0	0	0	0	0	0	9	0	0	0	0	0	0	0	0	0	0	0	0	0	0
OTU2186	0	0	0	23	0	0	9	0	0	0	0	0	0	0	0	0	0	0	0	0	0	0	0	0	0	0	2	8	5	0	0	0	7	0	0	3	0	0	0	0	0	0	0	0	0	0	0	0	0
OTU2427	0	0	0	0	0	0	0	0	0	0	0	0	0	0	0	0	0	0	0	0	0	0	0	0	0	0	0	0	0	0	0	0	0	73	0	0	0	0	0	0	0	0	0	0	0	0	0	0	0
OTU2701	0	0	0	0	0	0	0	0	0	0	0	0	0	0	0	0	0	0	0	0	0	0	0	0	0	0	0	0	0	0	0	0	0	0	0	0	0	0	0	0	0	0	0	0	0	0	0	0	0
OTU2719	0	0	11	0	0	0	0	0	0	0	0	0	0	0	0	0	0	0	0	0	0	0	0	0	0	12	2	35	0	0	0	0	0	0	0	0	0	0	0	0	0	0	0	0	0	13	0	0	0
OTU2912	0	0	0	0	0	0	0	0	0	0	0	0	0	0	0	0	0	0	0	0	0	0	0	0	0	0	0	0	0	0	0	0	0	0	0	0	75	0	0	0	0	0	0	0	0	0	0	0	0
OTU3181	0	0	0	0	0	0	0	0	0	0	0	0	0	0	0	0	32	0	0	0	0	0	0	0	0	0	0	0	0	0	0	0	0	0	0	0	0	0	0	0	0	0	0	0	0	0	0	0	0
OTU3705	15	0	0	0	0	0	0	0	0	0	0	0	0	0	0	0	0	0	0	0	0	0	0	0	0	0	0	0	0	0	0	0	0	0	0	0	0	0	0	0	4	0	0	3	15	38	0	0	0
OTU3757	0	0	0	23	0	0	0	0	0	0	0	0	0	0	0	0	5	0	0	0	0	0	0	0	0	0	0	0	0	0	0	0	0	3	0	0	0	0	0	0	0	0	0	0	0	0	0	0	0
OTU860	0	0	11	0	0	0	0	0	0	0	0	0	0	0	0	0	0	0	0	0	0	0	0	0	0	0	0	0	0	0	0	0	0	6	4	3	0	0	0	10	0	0	0	7	3	0	18	0	0
OTU1131	0	0	0	0	0	0	0	0	0	0	0	0	0	0	0	0	9	0	0	0	0	0	0	0	0	0	0	0	0	0	0	0	0	0	4	0	0	0	0	0	0	0	0	0	0	0	0	0	0
OTU1520	0	0	0	0	0	0	0	0	0	0	0	0	0	0	0	0	0	0	0	0	0	0	0	0	2	6	0	4	0	0	0	0	0	0	0	0	0	0	0	0	0	0	0	0	0	0	0	0	0
OTU1719	0	0	0	0	0	0	0	0	0	5	0	0	0	0	0	10	0	0	14	0	0	0	0	0	7	6	2	0	5	2	0	0	7	0	0	0	0	0	6	0	0	0	0	0	0	0	0	2	0
OTU1777	0	0	0	0	0	0	3	0	13	0	0	0	2	8	0	0	0	0	0	0	0	0	0	13	0	0	0	0	0	0	0	0	4	0	0	0	0	0	0	0	4	0	0	0	3	0	0	0	0
OTU1778	0	0	0	0	0	0	0	0	0	0	0	0	0	0	0	0	0	0	0	0	0	0	0	0	0	0	0	0	0	0	0	0	0	0	0	0	0	0	0	0	4	0	0	10	9	0	0	0	0
OTU1836	0	0	0	0	0	0	0	0	0	0	0	0	0	0	0	0	5	0	0	0	0	0	0	0	0	0	0	0	0	0	0	0	0	0	0	0	0	0	0	0	0	0	0	0	0	0	0	0	0
OTU1921	0	0	0	0	0	0	0	0	0	0	0	0	0	0	0	0	5	0	0	0	0	0	7	0	0	0	0	47	0	0	0	0	0	0	0	0	0	0	0	0	0	0	0	0	0	0	0	0	0
OTU2059	0	0	0	0	0	0	0	0	0	0	0	0	0	0	0	0	0	0	0	0	0	0	0	0	0	0	0	0	0	0	0	0	0	0	0	0	0	0	0	0	0	0	0	0	0	0	0	0	0
OTU2304	0	0	0	0	0	4	0	0	0	0	0	0	0	0	0	0	0	0	0	0	0	0	0	0	5	0	0	8	0	0	0	0	7	0	0	0	0	0	0	6	0	0	0	0	0	0	0	0	0
OTU2562	0	0	0	0	0	0	0	0	0	0	0	0	0	0	0	0	0	0	0	4	17	13	0	23	0	0	0	0	0	0	0	0	0	0	0	0	0	0	0	0	0	0	0	0	0	0	0	0	0
OTU3091	0	0	0	47	0	0	0	0	0	0	0	0	0	0	0	0	0	0	0	0	0	0	0	0	0	0	0	0	0	0	0	0	0	0	0	0	0	0	0	0	0	0	0	0	0	0	0	0	0
OTU3228	0	0	0	0	0	0	0	0	0	0	0	0	0	0	0	0	0	0	0	0	0	0	0	0	0	0	0	0	0	0	0	0	0	17	57	0	0	0	0	0	0	0	0	0	0	0	0	0	0
OTU3304	0	0	0	0	0	0	0	0	0	0	0	0	0	0	0	0	0	0	0	11	11	0	20	0	0	0	0	0	0	0	0	0	0	0	0	0	0	0	0	0	0	0	0	0	0	0	0	0	0
OTU3740	0	51	0	0	0	0	0	0	0	0	0	0	0	0	0	0	0	0	0	0	0	0	0	0	0	0	0	0	0	0	0	0	0	0	0	0	0	0	0	0	0	0	0	7	9	0	0	0	0
OTU3827	0	0	11	0	0	13	3	20	27	0	0	0	0	0	0	0	0	0	0	0	0	0	0	0	0	0	0	0	0	0	0	0	0	0	0	0	0	0	0	0	0	0	0	0	0	0	0	0	0
OTU4229	0	0	0	0	0	0	0	0	0	0	0	0	0	0	0	0	0	0	0	0	0	0	0	0	0	0	0	0	0	0	0	0	0	0	0	0	0	0	0	0	0	0	0	0	0	0	72	2	0
OTU666	0	0	0	0	0	0	0	0	0	0	0	0	0	0	0	0	5	0	0	0	0	0	0	0	0	0	0	0	0	0	0	0	0	0	0	0	41	0	0	0	0	0	3	3	0	0	0	2	0
OTU816	0	0	0	0	0	0	0	0	0	0	0	0	0	0	0	0	0	0	0	0	0	0	0	0	0	0	0	0	0	0	0	0	0	0	0	0	34	0	0	0	0	0	3	3	0	0	0	0	8
OTU1222	0	0	0	0	0	0	0	0	0	0	0	0	0	0	0	0	0	0	0	0	0	0	0	0	0	0	0	0	0	0	0	0	0	0	0	0	0	0	0	0	0	0	0	0	0	0	0	0	0
OTU1558	0	0	0	0	0	0	0	0	0	0	0	0	0	0	0	0	0	0	0	0	0	0	0	0	12	0	0	58	0	0	0	0	0	3	0	0	0	0	0	0	0	0	0	0	0	0	0	0	0
OTU1564	0	0	11	0	0	0	0	0	0	0	0	0	0	0	0	0	0	0	0	0	0	0	27	0	0	0	2	0	0	0	0	0	0	0	0	0	0	3	0	0	0	0	3	3	0	0	0	0	0
OTU1608	0	0	0	0	0	0	0	0	0	0	0	0	0	0	0	0	0	0	0	0	0	0	0	0	0	3	5	0	0	0	0	0	0	0	0	3	0	3	0	0	25	0	13	7	3	0	0	0	0
OTU1752	0	0	0	0	0	0	0	0	0	0	0	0	0	0	0	0	0	0	0	0	0	0	0	0	0	0	0	0	0	0	0	0	0	0	0	0	0	0	0	0	0	0	0	3	62	0	0	0	0
OTU1890	0	0	11	0	0	0	0	0	0	0	0	0	0	0	0	0	0	0	0	4	0	0	0	0	0	3	0	0	0	5	5	0	0	0	0	0	0	0	0	0	0	0	7	0	3	0	0	0	4
OTU2013	0	13	11	0	0	0	0	0	0	0	0	6	0	0	0	0	0	0	0	0	0	0	0	0	0	6	0	0	0	0	0	0	4	0	0	0	0	0	0	6	4	0	0	0	0	0	0	0	0
OTU2114	0	0	0	0	0	0	0	0	0	0	0	0	0	0	0	0	0	0	0	11	9	0	0	0	0	0	0	0	0	0	0	0	0	3	0	0	0	0	0	0	0	0	7	3	40	0	0	0	0
OTU3182	0	0	0	0	0	0	0	0	0	0	0	0	0	0	0	0	0	0	0	0	0	0	0	0	0	0	0	0	0	0	0	0	0	0	0	0	0	0	3	0	0	0	13	27	12	0	18	0	0
OTU3561	0	0	0	23	0	0	3	0	0	0	5	0	0	0	9	2	0	5	0	0	0	0	0	0	0	0	0	0	0	0	0	0	0	0	0	0	0	0	0	0	0	0	0	0	0	0	18	0	0
OTU3928	0	0	0	0	0	0	0	0	0	0	0	0	0	0	0	0	5	0	0	0	0	0	68	0	0	0	0	0	0	0	0	0	0	0	0	0	0	0	0	0	0	0	0	0	0	0	0	0	0
OTU827	0	0	0	0	0	0	0	0	0	0	0	0	0	0	0	0	0	0	0	0	0	0	0	0	0	0	0	0	0	0	0	0	0	0	0	0	4	0	0	0	0	0	16	0	0	0	0	0	15
OTU1080	0	0	0	0	7	0	0	0	7	0	0	0	0	0	0	0	0	0	0	0	0	5	0	0	0	0	0	0	0	0	0	0	7	3	0	3	0	0	0	0	4	0	0	0	0	0	0	0	0
OTU1557	0	13	21	0	0	0	0	0	0	0	0	0	0	0	0	0	0	0	0	0	0	0	0	0	0	0	0	0	0	0	0	0	0	0	0	6	0	0	0	0	11	0	0	0	0	0	0	0	0
OTU1570	0	0	0	0	0	0	0	0	0	5	0	0	2	3	0	0	0	2	0	0	0	0	0	0	2	3	5	0	15	0	3	0	4	0	0	0	0	0	0	0	0	6	0	3	0	0	0	0	0
OTU1584	0	0	0	0	0	0	0	0	0	5	15	0	6	0	0	0	5	0	2	0	0	0	0	0	0	0	0	0	0	0	3	0	0	0	0	0	0	0	0	3	0	0	0	0	0	0	0	0	8
OTU1859	0	0	0	0	0	0	0	0	0	0	0	0	0	0	0	0	5	0	0	0	0	13	0	0	0	0	0	0	0	0	0	0	0	0	4	0	0	0	0	0	4	3	10	0	0	0	0	0	11
OTU1960	0	0	0	0	0	0	0	0	0	0	0	0	0	0	0	0	0	0	0	0	0	0	0	0	0	0	0	0	0	0	0	0	0	0	0	0	0	0	15	0	0	0	0	3	52	0	0	0	0
OTU2080	0	0	0	0	0	0	0	0	0	0	0	0	0	0	0	0	0	0	0	0	0	0	0	0	0	0	0	0	0	0	0	0	0	0	0	0	0	0	0	0	0	0	0	0	0	0	0	0	0
OTU2084	0	0	0	0	0	4	0	0	0	3	0	0	0	0	2	0	0	0	0	0	0	0	0	0	0	0	0	0	0	0	16	12	0	0	0	0	0	0	6	0	0	0	0	0	0	0	0	14	0
OTU2093	0	0	0	0	0	0	0	0	0	0	0	0	0	0	0	0	0	0	0	0	0	0	0	0	0	0	0	0	0	0	0	0	0	11	0	0	0	0	0	0	0	0	0	0	0	0	0	0	0
OTU2101	0	0	0	0	0	0	0	0	0	0	0	0	0	0	0	0	5	0	0	0	0	0	0	0	0	0	7	0	0	0	0	0	0	3	0	0	0	0	0	0	0	0	46	0	0	0	0	0	11
OTU2112	0	0	0	0	0	0	0	0	0	0	0	0	0	0	0	0	0	0	0	0	0	0	0	0	0	0	0	0	0	0	0	0	0	3	0	0	0	0	0	0	0	23	33	7	0	0	0	0	0
OTU2207	0	0	0	0	0	0	0	0	0	56	0	0	0	0	0	0	0	0	0	4	0	0	0	0	12	0	0	0	0	0	0	0	0	0	0	0	0	0	0	0	0	0	0	0	0	0	0	0	0
OTU2295	0	0	0	0	0	0	0	0	0	0	0	0	6	0	7	0	0	2	0	0	0	0	0	0	2	0	7	8	3	0	0	0	7	0	0	0	0	0	0	0	0	3	0	0	9	0	18	0	0
OTU2515	15	0	0	0	0	0	6	4	0	0	0	4	0	0	0	0	0	0	2	0	0	0	0	0	0	9	2	4	0	2	8	0	0	0	0	0	0	0	0	0	0	0	0	0	0	0	0	0	0
OTU2614	0	0	0	0	0	0	0	0	0	0	0	0	0	0	0	0	0	0	0	0	0	0	0	0	0	0	0	0	0	0	0	0	0	0	0	0	0	0	0	0	0	0	0	0	0	0	0	0	0
OTU2651	0	0	0	0	0	0	0	0	0	0	0	0	0	0	0	0	0	0	0	0	9	50	0	10	0	0	0	0	0	0	0	0	0	0	0	0	0	0	0	0	0	0	0	3	0	0	0	0	0
OTU4878	0	0	0	0	0	0	0	0	0	0	0	0	0	0	0	0	0	0	0	0	0	0	0	0	0	0	7	0	0	0	0	0	0	0	0	0	0	0	0	0	0	0	0	7	0	0	54	0	0
OTU968	0	0	0	0	20	0	0	0	0	0	0	0	0	0	28	0	0	0	0	0	0	0	0	0	2	0	0	0	0	0	0	0	4	0	0	0	0	0	0	0	0	0	0	0	3	0	0	0	0
OTU1364	0	0	0	0	0	0	0	0	0	0	0	4	2	0	0	0	0	0	4	0	0	0	0	0	7	12	0	0	0	2	3	0	7	0	0	0	0	0	0	0	0	0	0	0	0	0	18	0	0
OTU1524	0	0	0	0	0	0	0	0	0	0	0	0	0	0	69	0	0	2	0	0	0	0	0	0	0	0	0	0	0	0	0	0	0	0	0	0	0	0	0	0	0	0	0	0	0	0	0	0	0
OTU1731	0	13	0	0	0	0	3	8	0	0	0	6	4	0	0	0	0	2	2	0	0	0	0	0	5	0	0	4	0	0	0	4	0	0	0	0	0	0	3	0	0	0	0	0	0	0	0	0	0
OTU1984	0	0	0	0	0	0	0	0	0	0	0	0	0	0	0	0	0	0	0	0	0	0	0	0	0	0	0	0	0	0	0	0	0	0	0	0	4	0	0	6	4	0	0	3	0	0	0	0	0
OTU2079	0	0	0	0	0	0	0	0	0	3	0	0	0	8	0	0	5	0	14	0	0	0	0	0	0	0	0	0	5	5	11	0	4	0	0	0	0	0	6	0	0	0	0	0	0	0	0	0	0
OTU2122	0	0	0	0	0	0	0	0	0	0	0	0	0	0	0	0	0	0	0	0	0	0	0	0	0	0	0	0	0	0	0	0	0	6	0	0	0	3	0	10	11	10	3	0	9	0	0	0	0
OTU2215	0	0	0	0	7	4	6	0	0	5	2	2	0	8	0	0	0	0	6	4	0	0	0	0	2	3	0	4	0	0	0	0	0	0	0	0	0	0	0	0	0	0	0	0	0	0	0	0	0
OTU2255	0	0	0	0	7	0	0	0	0	5	5	0	0	8	0	0	0	2	0	0	0	0	0	0	0	3	2	0	0	0	0	0	0	0	0	0	0	3	3	10	0	0	0	0	0	0	0	0	0
OTU2321	0	0	0	0	0	0	0	0	0	0	0	0	0	0	0	0	0	0	0	0	0	0	0	0	0	0	0	0	0	0	0	0	0	6	0	0	0	0	0	0	7	0	0	0	0	0	0	0	0
OTU2578	0	0	0	0	0	0	0	0	0	0	0	0	0	0	0	0	0	0	2	7	14	8	7	6	0	0	0	0	0	0	0	0	0	0	0	0	0	0	0	0	0	0	0	0	0	0	0	0	0
OTU2997	0	0	11	23	0	0	0	0	0	0	0	0	0	0	0	0	0	0	0	0	0	0	0	10	0	0	0	0	0	0	8	0	0	0	0	0	0	0	0	0	0	0	0	0	0	0	0	0	0
OTU3161	0	0	0	0	0	0	0	0	0	0	0	0	0	0	0	0	0	0	0	0	0	0	0	0	0	0	0	0	0	0	0	0	0	0	0	0	71	0	0	0	0	0	0	0	0	0	0	0	0
OTU3506	0	13	11	0	13	0	0	0	7	0	0	0	0	0	0	0	0	0	0	0	6	0	0	0	0	0	0	0	0	0	0	0	0	0	0	0	0	0	0	0	0	0	0	0	0	0	0	0	0
OTU3768	0	26	0	23	0	0	0	0	0	0	0	4	0	0	0	0	5	0	4	0	0	0	0	0	0	9	0	0	0	0	0	0	0	0	0	0	0	0	0	0	0	0	0	0	0	0	0	0	0
OTU5506	0	0	0	0	0	0	0	0	0	0	0	0	0	0	0	0	0	0	0	0	0	0	0	0	0	0	0	0	0	0	0	0	0	0	0	0	0	0	0	0	0	0	0	17	0	0	54	0	0
OTU1405	0	0	0	0	0	0	0	0	0	0	0	0	0	0	0	0	0	0	0	0	0	0	0	0	0	0	0	0	0	0	0	0	4	6	0	0	0	0	0	0	0	0	0	0	0	0	0	0	0
OTU1428	0	0	0	0	0	0	0	0	0	0	0	0	0	0	0	0	0	0	0	0	0	0	0	0	0	3	2	0	0	0	0	0	0	3	0	0	0	3	0	0	0	0	0	0	3	0	0	0	0
OTU1515	0	0	0	0	39	0	0	0	0	0	0	0	0	0	0	0	0	0	0	0	0	0	0	0	0	0	0	0	0	0	0	0	0	0	0	0	0	0	0	0	0	0	3	0	0	0	0	0	8
OTU1750	0	0	0	0	0	0	0	0	0	0	0	0	0	0	0	0	0	0	0	0	0	0	7	0	0	0	0	0	0	0	0	0	0	0	0	0	0	0	0	0	0	0	0	3	0	0	0	0	0
OTU1815	0	0	0	0	0	0	0	4	0	0	20	2	0	5	0	0	0	0	0	0	0	0	0	0	0	3	7	0	0	0	14	0	0	0	0	0	0	0	0	13	0	0	0	0	0	0	0	0	0
OTU2029	0	0	11	0	0	0	0	12	0	0	2	0	0	0	0	0	0	2	6	0	0	0	0	0	0	0	0	0	0	0	0	0	7	0	0	0	0	0	0	0	0	0	0	0	0	0	0	0	0
OTU2119	0	0	0	0	0	0	0	0	0	3	0	0	0	0	0	0	0	0	2	0	0	5	0	0	0	0	0	0	0	0	0	0	0	0	0	0	0	0	0	0	4	0	0	0	0	0	0	0	0
OTU2175	0	39	0	0	0	0	0	0	0	0	0	0	0	0	0	0	0	2	0	0	0	0	0	0	0	0	0	8	0	0	0	0	15	0	0	0	0	0	0	0	0	0	0	0	0	0	0	0	0
OTU2340	0	0	0	0	0	0	0	0	0	0	0	0	0	0	0	0	0	0	0	0	0	0	0	0	0	0	0	0	0	0	0	0	0	0	0	0	0	0	0	0	0	0	0	0	0	38	0	0	0
OTU2423	0	0	0	0	0	0	0	8	0	3	0	0	0	3	0	0	0	0	0	0	3	0	0	0	7	0	7	0	3	0	0	0	0	0	0	0	0	0	6	0	0	0	0	0	3	13	0	0	0
OTU2626	0	0	0	0	0	0	0	0	0	0	0	0	0	0	0	0	0	0	0	0	0	0	0	0	2	0	46	0	0	0	0	0	0	0	22	0	0	0	0	0	0	0	0	0	0	0	0	0	0
OTU2721	0	0	0	0	0	0	0	0	0	0	0	0	0	0	0	0	0	0	0	0	0	0	0	0	0	0	0	0	0	0	0	0	0	0	0	0	0	0	0	0	0	0	0	3	0	0	0	0	0
OTU2847	0	0	0	0	0	0	0	0	0	0	0	0	0	0	0	0	0	0	0	4	11	10	0	32	0	0	0	0	0	0	0	0	0	0	0	0	0	0	0	0	0	0	0	0	0	0	0	0	0
OTU3370	0	0	0	0	0	0	0	0	0	0	0	0	0	0	0	0	0	0	0	0	0	0	0	0	0	0	0	0	0	0	0	0	0	0	0	0	0	0	0	6	0	10	0	0	0	50	0	0	0
OTU586	0	0	0	0	0	0	0	0	0	0	0	0	4	0	5	0	42	2	0	0	0	0	0	0	0	0	0	0	0	0	0	0	0	3	0	0	0	0	0	0	0	0	0	0	0	0	0	0	0
OTU891	0	0	0	23	0	0	0	0	0	11	0	0	0	0	0	0	0	0	0	0	0	0	0	3	16	6	0	0	0	0	0	0	0	0	0	0	0	0	0	0	0	0	0	0	0	0	0	0	0
OTU1338	0	0	0	0	0	0	0	0	0	5	5	0	0	0	0	0	0	0	0	0	0	0	0	0	2	0	0	0	0	0	0	4	0	0	0	0	0	3	3	3	0	0	0	3	0	0	0	2	4
OTU1434	0	0	0	0	0	0	0	0	0	0	0	0	0	3	0	2	0	0	0	0	0	0	0	0	0	0	7	0	0	0	0	0	0	11	0	0	0	0	0	0	0	0	0	0	12	0	0	0	0
OTU1440	0	0	0	0	0	0	0	0	0	0	0	0	0	0	0	0	0	0	0	4	3	0	0	0	0	0	0	0	0	0	0	0	0	0	0	0	0	0	0	0	0	0	0	0	28	0	0	0	34
OTU1463	0	0	0	0	0	9	0	0	0	0	0	0	0	0	0	0	0	0	0	0	0	5	0	0	0	0	0	0	0	0	0	0	0	3	0	0	0	0	0	0	0	0	0	3	0	0	0	0	0
OTU1613	0	0	0	0	0	0	0	0	0	0	0	0	0	0	0	0	0	0	0	0	0	0	0	0	0	0	0	0	0	0	0	0	0	31	0	0	0	10	0	0	0	3	16	0	0	0	0	0	0
OTU1709	0	0	0	0	0	4	0	0	0	0	0	0	0	0	0	0	0	0	0	0	0	0	0	0	0	0	0	0	0	0	0	0	7	0	0	0	0	0	0	10	14	0	0	0	0	0	0	0	4
OTU1770	0	0	11	0	0	0	0	0	0	0	0	0	0	0	0	0	0	0	0	0	0	0	0	0	0	0	0	0	3	0	3	0	0	0	0	0	0	0	0	0	0	0	0	0	0	0	0	0	0
OTU1816	0	0	0	0	0	0	0	0	0	0	0	2	0	0	0	0	0	0	0	4	0	0	0	0	0	0	0	0	5	0	0	0	4	8	0	0	0	0	0	0	0	0	0	0	0	0	0	0	0
OTU1877	0	0	0	0	0	4	0	0	0	0	0	0	0	0	0	0	0	0	0	0	0	0	0	0	0	0	0	0	0	0	0	0	0	3	0	3	0	0	0	0	0	0	0	0	0	0	0	0	0
OTU2046	0	0	0	0	0	0	0	0	0	0	0	0	0	0	0	0	0	0	0	0	0	0	0	0	0	0	0	0	0	0	0	0	0	0	0	0	0	0	0	0	0	0	0	0	0	0	0	0	0
OTU2052	0	0	0	0	0	0	0	0	0	0	0	0	0	0	18	0	14	0	0	0	0	0	0	0	0	0	0	0	0	0	0	0	0	6	0	0	0	0	0	0	0	0	0	0	0	0	0	0	0
OTU2379	0	0	0	0	0	0	0	0	0	0	0	0	0	0	7	0	5	0	0	0	0	0	0	0	0	0	0	0	0	0	0	0	0	3	0	0	0	0	0	0	7	0	3	0	6	0	0	0	0
OTU2505	0	0	0	0	0	0	0	0	0	0	0	0	0	0	0	2	0	0	0	7	9	8	14	6	0	0	0	0	0	0	0	0	0	0	0	0	0	0	0	0	0	0	0	3	0	0	0	0	0
OTU2587	0	0	0	0	0	0	0	0	0	0	0	0	0	0	0	0	0	0	0	0	0	0	0	0	0	0	0	0	0	0	0	0	0	0	0	0	0	0	0	0	0	0	33	0	0	0	0	0	4
OTU2742	0	0	0	0	0	0	0	0	0	0	0	0	0	0	0	0	0	0	0	11	6	0	7	23	0	0	0	0	0	0	0	0	0	0	0	0	0	0	0	0	0	0	0	0	0	0	0	0	0
OTU720	0	0	0	0	0	0	0	0	0	0	0	0	0	0	0	0	19	0	0	0	0	0	0	0	0	0	0	0	0	0	0	0	0	0	0	0	19	0	3	0	0	0	0	0	0	0	0	0	0
OTU735	0	0	0	0	0	0	0	0	0	0	0	0	0	0	0	0	0	0	0	4	0	0	7	0	2	0	0	0	3	0	0	4	0	11	0	3	0	6	3	0	0	0	0	3	3	0	0	19	0
OTU1654	0	0	0	0	0	0	0	0	0	3	0	0	0	8	0	0	0	0	0	0	3	0	0	0	9	3	12	0	0	2	0	0	0	3	0	0	0	3	0	0	0	0	0	0	0	0	0	0	4
OTU1882	0	0	0	0	0	0	0	0	0	13	2	2	0	0	0	10	0	0	6	0	0	0	0	0	12	0	0	0	0	2	5	0	7	0	0	0	0	0	0	0	0	6	0	0	0	0	0	0	0
OTU1886	0	0	0	0	0	0	0	0	0	0	0	0	0	0	0	0	5	0	0	0	0	0	0	0	0	0	0	0	0	0	0	8	0	0	0	0	0	3	0	0	0	0	0	0	3	0	0	0	0
OTU1962	0	0	0	0	0	0	0	0	0	0	0	0	0	0	0	0	0	0	0	0	0	0	0	0	0	0	0	0	0	0	0	0	0	22	13	0	0	0	0	0	0	0	0	0	0	0	0	0	0
OTU1965	0	0	11	0	7	13	0	0	0	0	0	0	0	0	0	0	0	2	0	0	0	0	0	0	2	0	2	0	3	0	8	0	0	0	0	0	0	0	3	0	7	0	0	0	0	0	0	2	0
OTU2156	0	0	0	0	0	0	0	0	0	0	0	0	0	0	0	0	0	0	0	7	3	0	0	0	7	0	0	0	0	14	19	4	0	0	0	0	0	0	0	0	0	0	0	0	0	0	0	0	0
OTU2369	0	0	0	23	0	0	0	0	0	0	0	0	0	0	7	12	0	0	8	0	0	0	0	3	0	0	0	0	8	0	0	0	0	0	0	0	0	0	0	0	0	0	0	0	0	0	0	0	0
OTU2418	0	26	0	0	0	0	0	0	0	0	0	0	0	0	0	0	0	0	0	0	0	0	0	0	0	0	0	0	0	0	0	0	0	0	0	0	0	0	0	0	0	0	0	0	0	0	0	0	0
OTU2443	0	0	0	0	0	0	0	0	0	0	0	0	0	0	0	0	0	0	0	0	0	0	0	0	0	0	0	0	0	0	0	0	0	8	0	3	4	0	0	0	4	0	10	0	25	0	0	0	0
OTU2750	15	0	0	0	7	0	0	0	7	0	0	0	0	8	0	0	0	0	0	0	11	0	0	0	9	0	2	0	0	2	0	0	0	0	0	0	0	0	0	0	0	0	3	0	0	0	0	0	0
OTU2790	30	0	21	0	0	0	0	0	0	0	0	0	0	0	0	0	0	0	0	0	0	0	0	0	0	0	0	0	0	0	0	0	0	0	0	0	0	0	0	0	0	0	0	0	0	0	0	9	8
OTU2887	0	0	0	0	0	0	0	0	0	0	0	0	0	0	0	0	0	0	0	0	0	0	0	0	0	0	0	0	0	0	0	0	0	0	0	0	0	0	0	0	0	0	3	7	58	0	0	0	0
OTU3057	0	0	0	0	0	0	0	0	0	0	0	0	0	0	0	0	5	0	0	0	0	0	0	0	0	0	0	0	0	0	0	0	0	0	0	0	0	0	0	0	0	0	0	0	0	0	0	0	0
OTU9706	0	0	21	47	0	0	0	0	0	0	0	0	0	0	0	0	0	0	0	0	0	0	0	0	0	0	0	0	0	0	0	0	0	0	0	0	0	0	0	0	0	0	0	0	0	0	0	0	0
OTU1484	0	0	11	0	0	0	0	0	0	0	0	0	0	0	0	0	0	0	0	0	0	0	0	0	0	0	9	0	0	0	0	0	0	0	4	0	0	3	0	0	0	0	0	0	0	0	0	0	0
OTU1516	0	0	21	0	0	0	0	0	0	0	0	0	0	0	0	0	0	0	0	0	0	0	0	0	0	0	0	0	0	0	0	0	0	0	0	0	0	0	0	0	0	3	13	0	0	0	0	0	30
OTU1569	0	0	0	0	0	0	0	0	0	0	0	0	0	0	0	0	5	0	0	0	0	0	0	0	0	0	0	4	0	0	0	0	0	0	0	0	34	0	12	0	0	0	0	0	0	0	0	2	0
OTU1780	0	0	0	0	0	0	0	0	0	0	0	0	2	0	0	0	0	0	0	0	0	0	0	0	2	0	0	0	0	5	0	0	0	0	0	0	0	0	0	0	4	0	0	0	3	0	18	5	0
OTU1799	0	0	0	0	0	0	0	0	0	0	0	0	0	0	0	0	0	0	0	4	6	3	0	0	0	0	0	0	0	0	0	0	0	0	0	0	0	0	0	0	0	0	0	0	0	0	0	0	0
OTU1898	0	0	0	0	0	0	0	0	0	0	0	0	0	0	0	0	5	0	0	0	0	0	0	0	0	0	0	0	0	0	0	0	0	0	0	0	0	0	0	0	0	0	0	0	6	0	0	0	0
OTU2026	0	0	0	0	7	0	0	0	0	0	0	0	0	0	0	0	0	0	0	0	0	0	0	0	0	0	0	0	0	0	0	0	0	0	0	0	4	0	0	3	4	0	7	10	0	13	0	0	8
OTU2270	0	0	0	23	0	0	0	0	0	3	2	0	0	0	0	0	0	0	0	0	0	0	0	0	2	0	7	0	3	12	0	0	0	0	0	0	0	0	0	0	0	3	0	0	0	0	0	5	0
OTU2569	0	0	0	0	0	0	0	0	0	0	0	0	4	3	0	0	0	0	6	4	0	10	7	10	0	0	0	0	0	0	0	0	0	0	0	0	0	0	0	0	0	0	0	0	0	0	0	0	0
OTU2642	0	0	0	0	0	0	0	0	0	0	0	8	4	0	0	0	0	0	0	0	3	0	0	0	0	15	0	4	0	0	0	0	0	0	0	0	0	0	3	0	0	0	0	0	0	0	0	0	0
OTU2658	0	0	0	0	0	0	0	0	0	0	0	0	0	0	0	0	0	0	0	0	0	0	0	0	0	0	0	0	0	0	0	0	0	0	0	0	0	0	0	0	4	0	0	0	0	0	0	0	0
OTU2683	0	0	0	0	0	0	0	0	0	0	0	0	0	0	0	0	0	0	0	0	0	0	0	0	0	0	0	0	0	2	0	0	0	65	0	0	0	0	0	0	0	0	0	0	0	0	0	0	0
OTU2725	0	0	0	0	0	13	0	0	0	0	0	0	0	0	0	0	0	0	0	4	26	13	0	0	0	0	0	0	0	0	0	0	0	0	0	0	0	0	0	0	0	0	0	0	0	0	0	0	0
OTU2782	30	0	0	0	0	0	0	0	0	0	0	0	0	0	0	2	0	2	0	0	0	3	0	0	0	0	2	0	0	10	0	0	4	3	0	0	0	0	0	3	0	0	0	0	0	0	0	0	0
OTU3388	0	13	11	0	7	0	3	16	0	0	0	0	0	0	0	0	0	0	0	0	0	0	0	0	0	0	0	0	13	0	0	0	0	0	0	0	4	0	0	0	0	0	0	0	0	0	0	0	0
OTU4025	0	0	0	0	0	0	0	0	0	0	0	0	0	0	0	0	0	0	0	0	0	0	0	0	0	0	0	0	0	0	0	0	0	0	0	0	0	0	0	13	0	0	0	0	0	0	54	0	0
OTU755	0	0	0	0	0	0	0	0	0	0	0	0	0	0	0	0	14	0	0	4	0	0	0	0	0	0	0	0	0	0	0	0	0	0	0	0	15	0	3	0	4	0	0	0	0	0	0	0	0
OTU853	0	0	0	0	0	0	0	0	0	0	0	0	0	0	0	0	0	0	0	0	0	0	0	0	0	0	0	4	0	0	0	0	0	0	0	0	4	0	0	0	0	0	10	3	3	0	0	0	0
OTU899	0	0	0	0	0	0	0	0	0	0	0	0	0	0	2	0	23	0	0	0	0	0	0	0	0	0	0	0	0	0	0	0	0	0	0	0	4	0	0	0	0	0	3	0	0	0	0	0	0
OTU1412	0	0	0	0	0	0	0	0	0	0	0	0	0	0	0	0	0	0	0	0	0	0	0	0	0	0	0	0	3	0	0	0	0	3	0	6	4	0	0	0	7	0	10	0	3	0	0	0	4
OTU1523	0	0	0	0	0	0	0	0	0	0	0	0	0	0	14	0	0	0	0	0	3	5	7	10	0	0	0	0	0	0	0	4	0	6	0	0	4	3	0	0	0	0	0	0	0	0	0	0	0
OTU1575	0	0	0	0	0	0	0	0	0	0	0	0	0	0	0	0	0	0	0	0	0	0	61	0	0	0	0	0	0	0	0	0	0	0	0	0	0	0	0	0	0	0	0	0	0	0	0	0	0
OTU1635	0	0	0	0	0	0	0	0	7	0	0	0	0	0	0	0	9	0	0	0	0	0	0	0	0	0	0	0	0	0	0	0	0	3	0	0	34	0	0	0	0	0	3	0	0	0	0	0	0
OTU1666	0	0	0	0	0	0	0	0	0	0	0	2	0	0	0	0	19	0	0	0	0	0	0	0	0	0	0	0	0	0	0	0	0	11	0	9	0	0	0	0	0	0	0	3	9	0	0	0	0
OTU1684	0	0	0	0	0	0	0	0	0	0	0	0	0	0	0	0	0	0	0	0	0	0	0	0	0	0	0	0	0	0	0	0	0	3	0	0	4	0	0	0	0	0	0	0	0	0	18	0	0
OTU1766	0	0	0	23	0	0	0	0	0	0	0	0	0	0	0	0	0	0	2	0	0	0	0	0	0	0	0	0	0	0	0	0	0	17	0	0	0	0	0	0	0	0	0	0	0	0	0	0	0
OTU1783	0	0	0	0	26	0	0	0	7	0	0	0	0	0	0	0	0	0	0	0	0	0	0	0	0	0	0	0	0	0	0	0	0	3	0	0	0	0	0	0	0	0	0	0	0	0	0	0	0
OTU1967	0	0	0	0	0	0	0	0	0	0	0	0	0	0	0	0	9	0	0	0	0	0	0	0	0	0	0	0	0	0	0	0	0	0	0	0	0	3	3	0	0	0	0	0	12	0	0	0	0
OTU2016	0	0	0	0	7	0	0	0	20	0	0	0	0	0	0	0	23	2	0	0	0	0	0	0	0	0	0	0	0	0	0	0	0	0	0	0	0	0	0	0	0	0	0	0	0	0	0	0	0
OTU2105	0	0	0	0	0	0	0	0	0	0	0	0	0	0	0	0	19	0	0	4	0	0	0	0	2	0	7	0	0	0	0	0	0	6	0	0	0	0	0	10	0	0	0	0	3	0	0	0	0
OTU2131	0	0	0	0	0	0	0	4	20	0	0	0	0	0	0	10	0	0	0	0	0	0	0	0	2	0	0	0	0	0	0	4	0	0	0	0	0	0	9	0	0	0	0	0	3	0	0	0	0
OTU2145	0	0	11	0	0	0	0	0	0	0	0	0	0	0	0	0	0	0	0	0	0	0	0	0	0	0	0	0	0	0	0	0	0	51	4	0	0	0	0	0	0	0	0	0	0	0	0	0	0
OTU2197	0	0	0	0	0	0	0	0	0	0	0	0	0	0	0	0	0	0	0	0	0	0	0	0	0	0	0	0	0	0	0	0	0	0	0	0	0	0	0	0	0	0	0	0	0	0	0	0	0
OTU2277	0	0	0	0	0	0	0	0	0	0	0	0	0	0	46	0	0	0	0	0	0	0	0	0	0	0	0	0	0	0	0	0	0	3	0	0	0	13	0	0	4	0	0	0	0	0	0	0	0
OTU2348	0	0	0	0	0	0	0	0	0	0	0	0	0	0	0	0	0	0	0	0	0	0	0	0	0	0	0	0	0	0	0	0	0	3	0	0	0	0	0	0	0	10	0	0	3	0	0	0	0
OTU2456	0	0	0	0	0	0	0	0	0	0	0	0	0	0	0	0	0	0	0	0	0	0	0	3	0	0	0	0	0	0	0	0	0	0	0	0	0	0	0	0	0	3	0	0	0	0	0	0	0
OTU5664	46	0	0	0	0	0	0	0	0	0	0	0	0	0	0	0	0	0	0	0	0	0	0	0	0	0	0	8	0	0	0	0	7	0	0	0	0	0	0	0	0	0	0	0	0	0	0	0	0
OTU1249	0	0	0	23	0	0	0	0	0	0	0	0	0	0	0	0	0	0	0	0	0	0	0	0	0	0	0	0	3	0	0	0	0	8	0	0	0	0	0	0	0	3	0	3	6	0	0	0	0
OTU1312	0	0	0	0	0	0	0	0	0	0	0	0	0	0	5	0	0	0	0	0	0	0	0	0	0	0	0	0	0	0	0	0	4	3	0	0	0	0	0	3	0	0	0	0	0	0	0	0	0
OTU1541	0	0	0	0	0	0	0	0	0	0	0	0	0	0	0	0	0	0	0	0	0	0	0	0	0	0	9	0	0	0	0	8	4	6	0	0	0	0	0	0	0	0	3	0	0	0	0	0	8
OTU1562	0	0	11	0	13	0	0	0	13	0	0	0	0	0	0	0	0	0	0	0	0	0	0	0	0	0	0	0	0	0	0	0	7	0	0	0	0	0	0	0	0	0	0	0	0	0	0	0	0
OTU1708	0	0	0	0	0	0	0	0	0	0	0	0	0	0	0	0	9	0	0	0	0	0	0	0	0	0	5	8	0	0	0	0	0	0	0	0	0	0	0	0	0	0	0	7	0	0	36	0	0
OTU1732	0	0	0	0	0	0	0	0	0	0	0	0	0	0	0	0	0	0	0	0	0	0	0	3	0	0	0	0	0	0	0	0	0	0	0	0	0	0	0	0	0	0	0	0	0	0	0	0	0
OTU1755	0	0	0	0	0	0	0	0	0	0	0	0	0	0	0	0	0	0	0	0	3	0	0	0	0	0	0	0	0	0	0	0	0	0	0	0	0	6	0	0	0	0	7	0	12	0	0	0	0
OTU1810	0	0	0	0	0	0	0	0	0	0	0	0	0	0	0	0	0	0	0	0	0	0	0	0	0	0	0	0	0	0	0	0	0	3	0	3	19	3	0	0	0	0	0	0	0	0	0	0	4
OTU1969	0	0	0	0	0	0	0	0	0	0	10	13	2	3	0	0	0	0	0	0	0	0	0	0	2	0	0	0	0	0	0	0	0	0	0	0	0	0	0	0	0	0	0	0	0	0	0	0	0
OTU2058	0	0	0	0	0	0	0	0	0	0	0	0	0	0	0	0	19	5	4	0	0	0	0	0	0	0	2	0	0	0	0	0	0	3	0	0	0	0	0	0	0	0	0	0	0	0	0	0	0
OTU2060	0	0	0	0	0	0	0	0	0	13	12	0	0	8	14	0	0	2	2	0	0	0	7	0	0	0	0	4	0	0	0	0	0	0	0	0	0	0	0	0	0	0	0	0	0	0	0	0	0
OTU2139	0	0	0	0	0	0	0	0	0	0	0	0	2	16	0	0	0	0	6	0	0	8	0	0	0	3	2	8	0	0	0	0	0	0	0	0	0	0	0	0	0	0	0	0	0	13	0	7	0
OTU2709	0	13	0	0	0	0	0	0	0	0	0	0	0	0	34	0	9	0	0	0	0	0	0	0	0	0	2	0	0	0	0	0	0	0	0	0	0	0	0	0	0	0	0	0	3	0	0	0	0
OTU2729	0	0	0	0	0	0	0	0	0	0	0	0	0	0	0	0	0	0	0	28	23	3	0	0	0	0	7	0	0	0	0	0	0	0	0	0	0	0	0	0	0	0	0	0	0	0	0	0	0
OTU2961	0	0	0	0	0	0	0	0	0	0	0	0	0	0	0	0	0	0	0	0	0	0	0	0	0	0	0	0	0	0	0	0	0	0	13	0	0	0	0	0	0	0	0	3	49	0	0	0	0
OTU3103	0	0	0	0	0	0	0	0	0	0	0	0	0	0	0	0	0	0	0	7	9	0	7	16	0	0	2	0	0	0	0	0	0	0	0	0	0	0	0	0	0	0	0	0	0	0	0	0	0
OTU3196	0	0	0	0	0	0	0	0	0	0	0	0	0	0	0	0	0	0	0	14	3	3	7	32	0	0	0	0	0	0	0	0	0	0	0	0	0	0	0	0	0	0	0	0	0	0	0	0	0
OTU3392	0	0	0	0	0	0	0	0	0	0	0	0	0	0	0	0	0	0	0	0	0	0	0	0	0	0	0	0	0	0	0	0	0	0	40	25	0	0	0	0	0	0	0	0	0	0	0	0	0
OTU1367	0	0	0	0	0	0	0	0	0	0	0	0	0	0	0	0	0	0	0	0	0	0	0	0	0	0	2	0	0	0	0	0	0	0	0	3	4	0	0	0	0	0	0	0	9	0	0	0	0
OTU1458	0	0	0	0	0	0	0	0	0	0	0	0	0	0	0	0	0	0	0	0	0	0	0	0	0	0	2	0	0	0	0	0	0	0	0	0	4	0	0	3	11	3	0	3	3	0	0	0	4
OTU1686	0	0	0	0	0	0	0	0	0	11	0	0	0	5	2	0	0	0	0	0	0	0	7	0	7	6	0	0	0	2	0	0	0	3	0	0	0	0	0	6	4	0	0	0	0	0	0	0	0
OTU1703	0	0	0	0	13	0	0	0	0	3	0	0	6	0	0	0	0	0	6	0	0	0	0	0	0	3	0	0	0	0	3	0	0	0	0	0	0	0	6	0	0	0	0	0	0	0	0	5	0
OTU1796	0	0	0	0	0	0	0	0	0	0	0	0	0	0	0	0	0	0	0	0	0	8	0	0	0	0	0	0	0	0	0	0	4	6	0	0	0	3	0	0	0	0	0	0	0	0	0	0	0
OTU1891	0	0	0	47	0	0	0	0	0	0	0	0	0	0	0	0	0	0	0	0	0	0	0	0	0	0	0	0	0	0	0	0	4	3	0	0	4	0	0	0	0	0	0	0	0	0	0	0	0
OTU1953	0	0	0	0	0	0	0	0	0	0	0	2	0	3	0	12	5	2	14	0	0	3	0	0	2	6	0	0	0	2	0	0	0	0	0	0	0	0	0	0	0	0	0	0	0	0	0	0	0
OTU1998	15	0	0	0	0	0	0	0	0	3	0	2	0	3	0	0	0	2	0	0	0	0	0	0	23	0	0	0	5	0	0	0	0	0	0	0	0	0	0	0	0	0	0	0	0	0	0	2	0
OTU2217	0	0	0	0	7	0	0	0	0	0	0	0	0	0	2	0	0	0	0	0	0	0	0	0	0	0	2	0	0	0	0	0	0	0	0	0	0	0	0	0	0	0	0	0	0	0	0	0	0
OTU2225	0	0	0	0	0	0	0	0	0	0	0	0	0	0	0	0	0	0	0	0	0	0	0	0	0	0	0	0	0	0	0	0	0	0	0	0	0	0	0	0	0	0	0	0	0	0	0	0	0
OTU2227	0	0	0	0	0	0	0	0	0	0	0	0	0	0	0	0	0	0	0	0	0	0	0	0	0	0	0	0	0	0	0	0	0	0	0	0	0	0	0	0	0	0	0	0	0	0	0	0	0
OTU2286	0	0	0	0	0	0	0	0	0	0	0	0	0	0	0	0	0	0	0	0	0	0	0	0	0	0	0	0	0	0	0	0	0	0	0	0	0	0	0	0	0	0	0	3	0	0	0	0	0
OTU2294	0	0	0	0	0	0	0	0	0	0	0	0	0	0	0	0	0	0	0	0	0	0	0	0	0	0	0	0	0	0	0	0	0	0	0	0	0	0	0	10	0	0	0	0	0	0	0	0	0
OTU2570	0	0	0	0	0	0	0	0	0	64	0	0	0	0	0	0	0	0	0	0	0	0	0	0	0	0	0	0	0	0	0	0	0	0	0	0	0	0	0	0	0	0	0	0	0	0	0	0	0
OTU2661	0	0	0	0	0	0	0	0	0	0	0	0	0	0	0	0	0	0	0	0	3	24	7	16	0	0	0	0	0	0	0	0	0	0	0	0	0	0	0	0	0	0	0	0	0	0	0	0	4
OTU2815	0	0	0	0	0	0	0	0	0	0	0	0	0	0	0	0	0	0	2	11	14	21	0	16	0	0	0	0	0	0	0	0	0	0	0	0	0	0	0	0	0	0	0	0	0	0	0	0	0
OTU2919	0	39	0	0	0	0	0	0	0	0	0	0	0	0	0	10	0	0	0	0	0	0	0	0	0	0	0	0	0	0	11	0	0	0	0	0	0	0	0	0	0	0	0	0	0	0	0	0	0
OTU2981	0	0	0	0	0	0	0	0	0	0	0	0	0	0	0	0	0	0	0	7	23	13	0	0	0	0	0	0	0	0	0	0	0	0	0	0	0	0	0	0	0	0	0	0	0	0	0	0	0
OTU3118	0	0	0	0	0	0	0	0	0	0	0	0	0	0	0	0	0	0	4	25	23	5	7	0	0	0	0	0	0	0	0	0	0	0	0	0	0	0	0	0	0	0	0	0	0	0	0	0	0
OTU5765	30	0	11	23	0	0	0	0	0	0	0	0	0	0	0	0	0	0	0	0	0	0	0	0	0	0	0	0	0	0	0	0	0	0	0	0	0	0	0	0	0	0	0	0	0	0	0	0	0
OTU591	0	0	0	0	0	0	0	0	0	0	0	0	0	0	0	0	0	0	0	0	0	0	0	6	0	0	0	0	0	0	0	0	4	0	0	0	0	10	0	6	0	6	0	0	3	0	0	0	0
OTU1166	0	0	0	0	0	0	0	0	0	0	0	0	0	0	0	0	0	0	0	0	0	0	0	0	0	0	2	0	0	0	0	0	0	20	0	3	4	3	0	0	0	0	0	7	0	0	0	0	4
OTU1792	0	0	0	0	7	0	0	0	0	0	0	0	0	0	0	0	0	0	0	0	0	0	0	0	2	0	0	0	0	0	0	0	0	0	0	0	0	0	0	0	0	0	0	0	0	0	0	0	0
OTU2020	0	0	0	0	0	0	0	0	0	0	0	0	0	0	0	0	0	0	0	0	0	0	0	0	2	0	0	0	0	0	0	0	0	0	0	0	0	0	0	0	0	0	0	0	0	0	0	0	0
OTU2228	0	0	0	0	0	0	0	0	0	0	0	0	0	0	0	0	0	0	0	7	0	0	0	0	0	0	0	0	0	0	0	0	0	0	0	0	4	0	0	0	0	0	13	33	3	0	0	0	0
OTU2461	15	0	0	0	0	4	0	0	0	0	0	0	0	0	0	0	0	0	2	11	6	0	0	16	0	0	0	4	0	0	0	0	0	0	0	0	0	0	0	0	0	0	0	0	0	0	0	0	0
OTU2689	0	0	0	0	0	0	0	0	0	0	17	0	0	0	0	0	0	0	0	18	6	0	0	10	0	0	0	0	0	0	0	0	0	0	0	0	0	0	0	0	0	0	0	0	0	0	0	9	0
OTU2962	0	13	0	0	0	9	0	0	0	0	5	0	0	0	0	0	0	0	0	0	0	0	0	0	2	0	0	0	0	0	8	0	0	0	0	0	0	0	0	0	0	0	0	0	0	13	0	0	0
OTU2971	0	0	0	0	0	0	0	0	0	0	0	0	0	0	0	0	0	0	0	0	0	0	0	0	0	0	0	0	0	0	0	0	0	0	0	0	0	0	0	0	0	0	0	63	0	0	0	0	0
OTU3092	0	0	0	0	0	0	0	0	0	0	0	0	0	0	0	0	0	0	0	0	0	0	0	0	0	0	0	0	0	0	0	0	0	0	0	0	0	0	0	0	4	3	56	0	0	0	0	0	0
OTU3533	0	0	0	0	59	0	0	0	0	0	0	0	0	0	0	0	0	0	0	0	0	0	0	0	0	0	0	0	0	0	0	0	0	0	0	0	0	0	0	0	0	0	0	0	0	0	0	0	0
OTU1129	0	0	0	0	0	0	0	0	0	0	0	0	0	0	0	0	0	0	0	0	6	0	0	0	0	0	7	0	0	0	0	0	0	0	4	6	0	3	0	0	0	0	7	0	0	0	0	0	15
OTU1409	0	0	0	0	0	0	0	0	0	0	0	0	0	0	0	0	0	0	0	4	9	0	0	0	0	0	0	0	0	0	0	0	4	0	0	3	4	6	0	0	0	3	3	0	3	0	0	0	4
OTU1854	0	0	0	0	0	0	0	0	0	0	0	0	0	0	0	0	0	0	0	0	0	0	0	0	0	0	0	0	0	0	0	0	0	0	0	0	0	0	0	0	0	0	23	0	0	0	0	0	0
OTU2051	0	0	0	0	0	0	0	0	0	0	0	0	0	0	0	0	5	0	0	0	0	0	0	0	0	0	0	0	0	0	0	0	0	0	0	0	0	0	0	0	0	0	0	0	0	0	0	0	0
OTU2087	0	0	0	0	0	0	0	0	0	0	0	0	0	0	0	0	0	0	0	0	0	0	0	0	0	0	0	0	0	0	0	0	0	0	0	0	0	0	0	0	0	0	0	0	0	13	0	0	0
OTU2144	0	0	0	0	0	0	0	0	13	0	0	0	0	0	0	0	5	0	0	0	0	0	0	0	0	0	0	0	0	0	0	0	0	0	0	0	0	0	0	3	0	0	3	3	6	0	0	0	0
OTU2195	0	0	0	0	0	0	0	0	0	0	0	0	0	0	0	0	0	0	0	0	0	0	0	0	0	0	0	0	0	0	0	0	0	0	0	0	0	0	0	0	0	0	0	0	0	0	0	0	0
OTU2311	0	0	0	0	0	0	0	0	0	0	0	0	0	0	0	0	0	0	0	0	0	0	0	0	0	0	0	0	0	0	0	0	0	0	0	0	0	0	0	0	0	0	0	0	0	0	0	0	0
OTU2447	0	0	0	0	0	0	0	0	0	0	10	4	2	0	0	0	0	0	0	0	3	0	0	0	2	0	0	0	0	0	0	8	15	0	0	0	0	6	3	3	0	0	0	0	0	0	0	0	0
OTU2647	0	0	0	0	0	0	0	0	0	0	0	0	0	0	0	0	0	0	0	0	0	0	0	0	0	0	58	0	0	0	0	0	0	0	4	0	0	0	0	0	0	0	0	0	0	0	0	0	0
OTU2920	0	0	0	0	0	0	0	0	0	0	0	0	0	0	0	0	0	0	0	0	0	0	0	0	0	0	0	0	0	0	0	0	0	0	0	0	0	0	0	0	0	0	0	0	0	0	0	0	0
OTU3070	0	0	0	0	0	0	0	0	0	0	0	0	0	0	0	0	0	0	0	0	0	0	0	0	0	0	0	0	0	0	0	0	0	0	0	3	0	3	0	0	0	0	0	0	3	0	0	0	0
OTU3156	0	0	0	0	0	0	0	0	0	0	0	0	0	0	0	0	0	0	0	0	0	0	0	0	0	0	0	0	0	0	0	0	0	0	0	0	0	0	0	0	0	3	59	0	0	0	0	0	0
OTU3292	0	0	0	0	0	0	0	0	0	0	0	0	0	0	0	0	0	0	0	0	0	0	0	0	0	0	0	0	0	0	0	0	0	0	0	0	0	0	0	0	0	0	0	20	0	0	36	0	0
OTU3493	0	0	0	0	0	0	0	0	0	0	0	0	0	0	0	0	0	0	0	0	0	0	0	0	0	0	0	0	0	0	0	0	0	0	0	0	0	0	0	0	0	0	0	0	0	0	0	0	49
OTU3792	0	0	0	0	0	0	0	0	0	0	0	0	0	0	0	0	0	0	0	0	0	0	0	0	0	0	0	0	0	0	0	0	0	0	0	0	0	0	0	0	0	0	0	0	0	0	0	0	0
OTU648	0	0	0	0	0	0	0	0	0	0	0	0	0	0	0	0	0	0	0	0	0	0	0	0	0	0	0	0	0	0	0	0	4	0	0	0	0	0	0	0	0	0	0	0	9	0	0	0	0
OTU766	0	0	0	0	0	0	0	0	0	0	0	0	0	0	0	0	0	0	0	0	0	0	0	0	0	0	0	19	0	0	0	0	0	0	0	0	0	0	3	0	0	0	3	0	0	0	0	0	0
OTU1024	0	0	0	0	0	0	0	0	0	8	0	2	0	8	0	7	5	2	0	0	0	0	0	0	0	0	5	8	0	7	0	0	0	0	0	0	0	0	0	0	4	0	0	0	0	0	0	0	0
OTU1068	0	0	0	0	0	0	0	0	0	0	0	0	0	0	0	0	5	0	0	0	0	0	0	0	0	0	5	0	0	0	0	0	0	0	0	0	0	0	34	0	0	0	0	3	9	0	0	0	0
OTU1192	0	0	0	0	0	0	0	0	0	0	0	0	0	0	0	0	0	0	0	0	0	0	0	0	0	0	0	0	0	0	0	0	0	6	4	0	0	0	0	0	0	0	30	0	0	0	0	0	8
OTU1413	0	0	0	0	0	0	0	0	0	0	0	0	0	0	0	0	0	0	0	0	0	0	41	0	5	0	0	0	0	0	0	0	0	3	0	0	0	0	6	0	0	0	3	0	0	0	0	0	0
OTU1477	0	0	0	0	0	0	0	0	0	0	0	0	0	0	0	15	0	5	8	0	11	5	14	0	0	0	0	0	0	0	0	0	0	0	0	0	0	0	0	0	0	0	0	0	0	0	0	0	0
OTU1691	0	0	0	0	0	0	0	8	13	0	0	2	0	3	2	0	0	0	0	0	6	0	0	0	0	0	0	0	0	2	0	0	7	0	9	0	0	0	0	0	0	0	0	0	3	0	0	0	0
OTU1741	0	0	0	0	0	0	0	0	0	0	0	0	0	0	0	0	0	0	0	0	0	0	0	0	5	0	0	16	5	5	0	0	7	0	0	0	0	0	0	0	0	0	0	0	3	0	0	16	0
OTU1876	0	0	0	0	0	0	0	0	0	0	0	0	0	0	0	0	0	0	0	0	0	0	0	0	0	0	0	0	0	0	0	0	0	0	0	0	0	0	0	0	0	0	0	0	0	0	0	0	61
OTU1946	0	0	0	0	0	0	0	0	0	0	0	0	0	0	0	0	0	0	0	0	0	0	7	0	0	0	0	0	0	0	0	0	4	0	0	3	0	0	0	0	0	0	0	0	3	0	0	0	0
OTU2062	0	0	0	0	0	0	0	0	0	0	0	0	0	0	0	0	0	0	0	0	0	0	0	0	2	0	5	0	0	0	0	0	0	0	0	0	0	0	0	0	4	0	0	13	0	0	18	0	0
OTU2140	0	0	0	23	0	0	0	0	0	0	0	0	0	0	0	0	0	0	0	0	0	0	0	0	0	0	0	0	0	0	0	0	0	3	0	0	0	0	0	0	0	0	0	0	0	0	0	0	0
OTU2201	0	0	11	0	0	0	0	0	13	0	0	0	0	0	0	0	14	0	0	0	0	0	0	0	0	0	0	0	0	0	0	0	0	0	0	0	0	0	0	0	0	0	0	0	0	0	0	0	0
OTU2303	0	0	0	0	0	0	0	0	0	0	0	0	0	0	0	0	0	0	0	0	0	0	0	0	0	0	0	0	0	0	0	0	0	0	0	0	0	0	0	0	0	0	0	0	0	0	0	0	0
OTU2330	0	0	0	0	0	0	0	0	0	0	0	0	0	0	0	0	0	0	0	0	0	0	0	0	0	0	0	0	0	0	0	0	0	0	0	0	0	0	0	0	11	0	0	3	37	0	0	0	0
OTU2620	0	0	0	0	0	0	0	0	0	0	0	0	0	0	0	0	0	0	0	18	0	0	0	0	0	0	0	0	0	0	0	0	0	0	0	0	0	0	0	0	0	0	26	3	9	0	0	0	0
OTU2740	0	13	11	0	0	0	0	0	0	0	0	0	0	0	0	0	0	0	0	0	3	0	0	0	0	0	0	0	0	0	0	0	0	0	0	0	0	0	0	0	4	0	0	0	0	0	0	0	0
OTU2795	0	0	0	0	0	0	0	0	0	0	0	0	0	0	0	0	0	0	0	0	0	0	0	0	0	0	0	0	0	0	0	0	0	3	0	0	0	0	0	0	0	0	0	0	0	38	0	0	0
OTU2853	0	0	11	0	0	0	0	0	0	0	0	0	0	0	0	0	0	0	0	0	0	0	0	0	0	0	0	0	0	0	0	0	0	0	0	0	0	0	0	0	0	0	46	0	0	0	0	0	0
OTU3048	0	0	0	0	0	0	0	0	0	0	0	0	0	0	0	0	0	0	0	11	14	3	0	16	0	0	0	0	0	0	0	0	0	0	0	0	0	0	0	0	0	0	0	0	0	0	0	0	0
OTU3061	0	0	0	0	0	0	0	0	0	0	0	0	0	0	0	0	0	0	0	4	0	0	0	0	0	0	0	0	0	0	0	0	0	0	0	0	0	0	0	0	0	0	0	0	0	0	0	0	0
OTU7444	0	0	0	0	0	0	0	0	0	0	0	0	0	0	0	0	0	0	0	0	0	0	0	0	0	0	0	0	0	0	0	0	0	0	0	0	0	0	0	0	0	0	0	7	0	0	54	0	0
OTU8233	61	0	0	0	0	0	0	0	0	0	0	0	0	0	0	0	0	0	0	0	0	0	0	0	0	0	0	0	0	0	0	0	0	0	0	0	0	0	0	0	0	0	0	0	0	0	0	0	0
OTU8605	61	0	0	0	0	0	0	0	0	0	0	0	0	0	0	0	0	0	0	0	0	0	0	0	0	0	0	0	0	0	0	0	0	0	0	0	0	0	0	0	0	0	0	0	0	0	0	0	0
OTU115	0	0	0	0	0	0	0	0	0	0	0	0	0	0	0	0	0	0	0	0	0	0	0	0	0	0	0	0	0	0	0	0	0	0	0	0	0	0	0	0	0	0	0	0	0	0	0	0	0
OTU1389	0	0	32	0	0	0	0	0	0	0	0	0	0	0	0	0	5	0	0	0	0	0	0	0	0	0	0	0	0	0	0	0	0	0	0	0	0	0	0	0	0	0	3	0	0	0	0	2	8
OTU1423	0	0	0	0	0	0	0	0	0	0	0	4	0	14	0	2	0	0	0	0	0	0	0	0	0	0	2	0	3	2	5	8	0	0	0	0	0	0	0	0	0	0	0	3	0	0	0	9	0
OTU1430	0	0	0	0	0	0	0	0	0	3	0	0	0	0	0	0	0	0	0	0	0	0	0	0	0	0	0	0	0	0	0	0	0	0	0	0	0	0	0	16	4	3	0	0	6	0	0	0	0
OTU1450	0	0	0	0	0	0	0	0	0	0	0	0	0	0	7	0	46	0	0	0	0	0	0	0	0	0	0	0	0	0	0	0	0	3	0	0	0	0	0	0	0	0	0	0	0	0	0	0	0
OTU1542	0	0	0	0	0	0	0	0	0	0	0	0	0	0	0	0	19	0	0	0	0	0	0	0	0	0	0	0	0	0	0	0	0	14	0	0	4	10	0	0	0	0	3	0	3	0	0	0	0
OTU1633	0	0	0	0	0	0	0	4	0	0	0	0	0	0	0	0	0	0	0	0	0	0	0	3	0	3	0	0	0	2	46	0	0	0	0	0	0	0	0	0	0	0	0	0	0	0	0	0	0
OTU1653	0	0	0	0	0	0	0	0	0	0	0	0	0	0	0	0	0	0	0	0	0	0	0	0	0	0	2	0	0	0	0	0	0	0	0	0	0	0	0	0	0	0	0	0	0	0	0	0	0
OTU1685	0	0	0	0	0	0	0	0	0	0	0	0	0	0	0	0	0	0	0	0	6	0	0	0	0	0	5	0	0	0	0	0	0	0	0	3	0	3	0	0	0	0	0	0	15	0	0	0	0
OTU1715	0	0	0	0	0	0	0	0	7	0	0	0	0	0	18	0	0	0	0	4	0	0	0	0	0	0	0	0	0	0	0	0	0	3	0	0	0	0	0	0	0	0	0	0	0	0	0	0	0
OTU1861	0	0	0	0	0	0	0	0	0	8	0	0	0	0	0	10	5	2	0	0	0	3	0	0	0	0	0	0	3	0	0	0	0	0	0	0	0	0	6	3	0	0	0	0	0	13	0	0	0
OTU2055	0	0	0	0	0	0	0	0	0	16	0	0	0	5	5	0	0	0	2	0	0	0	0	10	0	0	5	0	0	0	0	0	0	0	0	0	0	0	0	0	0	0	0	0	0	0	0	0	0
OTU2073	0	0	11	0	0	0	0	0	0	0	0	0	0	0	0	0	0	0	0	0	0	0	0	0	0	0	5	0	0	0	0	0	0	0	4	0	0	0	3	0	0	0	0	0	3	0	0	0	0
OTU2203	0	0	0	0	0	0	0	0	0	0	10	9	0	0	0	0	5	0	0	0	0	0	0	19	2	0	5	0	3	0	3	0	0	0	0	0	0	0	0	0	0	0	0	0	0	0	0	0	0
OTU2415	0	0	0	0	0	0	32	0	0	0	0	0	0	0	0	5	0	0	0	0	0	0	0	0	0	0	0	0	0	0	8	0	11	0	0	0	0	0	0	0	0	0	0	0	0	0	0	0	0
OTU2611	0	0	0	0	0	0	0	0	0	0	0	0	0	3	2	0	0	2	0	0	0	0	0	0	0	0	0	4	0	0	3	8	0	0	0	0	0	0	0	0	0	0	0	0	0	0	0	0	4
OTU3123	0	0	0	0	0	0	0	0	0	0	0	0	0	0	0	0	0	0	0	0	0	0	0	0	0	0	0	0	0	0	0	0	0	0	0	0	4	0	0	6	4	0	0	7	3	25	0	0	0
OTU3127	0	0	0	0	0	0	0	0	7	0	0	0	0	3	0	0	0	0	0	11	6	13	0	6	0	0	0	0	0	2	0	0	0	0	0	0	0	0	0	0	0	3	0	0	0	0	0	0	0
OTU3258	0	0	0	0	0	0	0	0	0	0	0	0	0	0	0	0	0	0	0	0	0	0	0	0	0	0	0	0	0	0	0	0	0	0	0	0	4	0	0	3	4	13	0	0	6	13	0	0	0
OTU3527	0	0	0	0	0	0	0	0	0	0	0	0	0	0	0	0	0	0	0	0	0	0	0	0	0	0	0	0	0	0	0	0	0	0	0	0	0	10	0	0	0	0	7	7	0	0	36	0	0
OTU3759	0	0	0	0	0	0	0	0	0	0	0	0	0	0	0	0	60	0	0	0	0	0	0	0	0	0	0	0	0	0	0	0	0	0	0	0	0	0	0	0	0	0	0	0	0	0	0	0	0
OTU6131	0	0	0	0	0	0	0	0	0	0	0	0	0	0	0	0	0	0	0	0	0	0	0	0	0	0	0	0	0	0	0	0	0	0	0	0	0	0	0	0	0	0	0	0	0	38	18	0	4
OTU745	15	0	0	0	0	0	0	0	0	0	0	0	0	0	0	0	0	0	0	0	0	0	0	0	0	0	0	12	0	0	5	8	0	0	0	0	0	0	0	0	0	0	0	0	0	13	0	0	0
OTU746	0	0	0	0	0	0	0	0	0	0	0	0	0	0	0	5	0	0	0	7	0	0	0	3	0	6	0	19	0	0	0	0	0	0	0	0	0	0	0	6	0	0	0	0	0	0	0	7	0
OTU917	0	0	0	0	0	0	0	0	0	0	0	0	0	0	0	0	0	0	0	0	0	0	0	0	0	3	0	0	0	0	0	0	0	0	0	12	0	32	0	0	0	0	0	3	9	0	0	0	0
OTU1132	0	0	0	0	0	0	0	0	0	0	0	0	0	0	0	0	5	0	0	0	0	0	0	0	0	0	0	0	0	0	0	0	0	0	0	3	15	3	0	3	0	0	10	0	0	0	0	0	0
OTU1189	0	0	0	0	0	0	0	0	0	0	0	0	0	0	0	0	5	0	0	4	0	0	0	0	0	0	2	4	0	0	0	0	0	3	0	0	7	0	0	0	0	0	0	0	0	0	0	0	0
OTU1229	0	0	0	0	0	0	0	0	0	0	0	0	0	0	0	0	0	0	0	0	0	0	0	0	0	0	7	0	3	0	41	0	4	0	0	0	4	0	0	0	0	0	0	0	0	0	0	0	0
OTU1744	0	0	0	0	0	0	3	0	0	0	0	0	0	0	44	0	0	0	0	0	0	0	0	0	2	0	7	0	3	0	0	0	0	0	0	0	0	0	0	0	0	0	0	0	0	0	0	0	0
OTU1756	0	0	0	0	20	0	0	0	0	0	0	0	0	0	0	0	0	0	0	0	0	0	0	0	0	0	0	0	0	0	0	0	0	11	0	0	7	0	0	0	0	0	3	0	3	0	0	0	8
OTU1826	0	0	0	0	0	0	0	0	0	0	0	0	0	0	2	0	9	0	0	0	0	0	0	0	0	0	0	0	0	0	0	0	0	0	0	0	0	0	0	0	0	0	3	0	12	0	0	0	0
OTU1951	0	0	0	0	7	0	0	0	7	3	0	0	6	0	0	0	9	5	0	0	0	5	0	0	0	0	0	0	0	0	0	0	0	3	0	0	0	0	0	0	0	0	0	0	0	0	0	0	4
OTU2040	0	0	0	0	0	0	0	0	0	0	0	0	0	0	0	0	0	0	0	0	0	0	0	0	0	0	0	0	0	0	0	0	0	0	0	0	0	0	0	0	18	0	0	3	9	0	18	0	4
OTU2218	0	0	0	0	0	4	0	4	0	0	0	0	2	0	0	7	0	0	0	0	0	0	0	0	7	0	0	4	0	0	5	0	4	0	0	0	0	0	0	0	0	0	0	0	0	0	0	0	0
OTU2272	0	0	0	0	0	0	0	0	0	0	0	0	2	0	57	0	0	0	0	0	0	0	0	0	0	0	0	0	0	0	0	0	0	0	0	0	0	0	0	0	0	0	0	0	0	0	0	0	0
OTU2298	0	0	0	0	0	0	0	0	0	3	0	0	0	0	0	19	0	0	0	0	0	0	0	0	0	9	0	0	0	0	0	0	0	0	0	0	0	0	0	0	0	0	0	0	0	0	0	21	0
OTU2324	0	0	0	0	0	0	0	0	0	0	0	0	0	0	0	0	0	0	0	0	3	0	0	0	0	0	0	0	0	0	0	0	0	0	0	0	0	0	0	0	0	0	0	0	0	0	0	0	0
OTU2414	0	0	0	0	0	4	0	0	0	0	7	0	4	3	0	0	9	0	0	0	0	0	7	3	5	0	0	0	0	0	0	4	0	0	0	0	0	0	0	0	0	3	0	0	0	0	0	0	0
OTU2474	0	0	0	0	0	0	0	12	0	13	0	0	0	5	0	0	0	0	0	0	0	0	0	0	0	0	0	0	0	0	0	0	0	0	0	0	0	0	0	0	0	0	0	0	0	0	0	0	0
OTU2700	0	0	0	0	0	0	0	0	0	19	0	0	0	0	2	29	0	0	0	0	0	0	0	0	0	0	0	0	0	0	0	0	0	0	0	0	0	0	0	0	0	0	0	0	0	0	0	0	0
OTU2704	0	0	0	0	0	4	0	8	0	3	5	0	4	0	0	0	0	2	2	0	0	0	0	0	0	3	2	0	10	0	0	4	0	0	0	0	0	0	3	0	0	0	0	0	0	0	0	0	0
OTU2759	0	0	0	0	0	0	0	0	0	0	0	0	0	0	0	0	0	0	0	0	0	0	0	0	0	0	0	0	0	0	0	0	0	0	0	0	0	0	0	0	0	0	0	0	0	0	0	0	0
OTU2872	0	0	0	0	0	0	0	0	0	0	0	0	0	0	0	0	0	0	0	0	0	0	0	0	0	0	0	0	0	0	0	0	0	3	0	0	0	0	0	0	0	0	0	0	0	0	0	0	0
OTU2942	0	0	0	0	0	0	0	0	0	0	0	0	2	5	0	0	0	0	0	18	9	8	0	0	0	0	0	0	0	0	0	0	0	0	0	0	0	0	0	0	0	0	0	3	0	0	0	0	0
OTU3013	0	0	0	0	0	0	0	0	0	0	0	0	0	0	0	0	0	0	0	0	0	0	0	0	0	0	0	0	0	0	0	0	0	0	4	0	0	0	0	0	0	0	0	3	52	0	0	0	0
OTU3316	0	0	0	0	0	0	0	0	0	0	0	0	0	0	0	0	0	0	0	0	0	0	0	0	0	0	0	0	0	0	0	0	0	0	0	0	0	0	0	0	0	0	59	0	0	0	0	0	0
OTU3337	0	0	0	0	0	0	0	0	0	0	0	0	0	0	0	0	0	0	0	0	0	0	0	0	0	0	0	0	0	0	0	0	0	0	0	0	0	0	0	0	0	0	56	3	0	0	0	0	0
OTU384	0	0	0	0	0	4	0	0	0	0	0	0	0	0	0	0	0	0	0	0	6	0	0	0	0	0	0	0	8	0	0	0	0	0	0	0	0	0	0	0	0	0	0	0	0	0	0	0	0
OTU1307	0	0	0	0	0	0	0	0	0	0	0	0	0	0	0	0	0	0	0	0	6	0	0	0	0	0	0	0	0	0	0	4	0	8	0	3	4	0	0	0	0	0	7	0	6	0	0	0	11
OTU1334	0	0	0	0	0	0	0	0	0	0	0	0	0	0	0	0	5	0	0	0	0	0	0	0	0	0	0	0	0	0	0	0	0	3	0	3	22	0	0	0	0	0	0	3	0	0	0	0	0
OTU1581	0	0	0	0	0	0	0	0	0	0	0	0	0	0	0	0	0	0	0	0	3	0	0	0	0	0	0	0	0	0	0	0	0	6	0	0	4	3	6	0	0	0	0	0	0	0	0	2	0
OTU1735	0	0	0	0	0	0	0	0	0	8	2	0	4	11	0	0	0	0	0	0	0	0	0	0	0	3	0	0	5	0	0	0	0	0	0	0	0	0	0	0	4	0	0	0	0	0	0	0	0
OTU1905	0	0	0	0	0	0	0	0	0	0	0	0	0	0	0	0	0	0	0	4	0	0	0	0	0	0	0	4	0	0	0	0	0	8	0	0	4	0	9	0	0	0	7	0	6	0	0	0	0
OTU1925	0	0	0	0	0	0	0	0	0	0	0	0	0	0	0	0	0	0	0	0	0	0	0	0	0	0	2	0	0	0	0	0	0	0	0	3	0	3	0	0	0	3	10	7	18	0	0	0	0
OTU1935	0	0	0	0	0	4	3	0	0	0	0	8	4	0	0	5	0	0	0	0	0	0	0	0	2	0	2	0	0	7	3	4	0	0	0	0	0	0	0	3	0	0	0	3	0	0	0	0	0
OTU2274	0	0	0	0	0	4	3	0	0	3	2	8	4	3	0	2	5	0	0	0	0	0	0	0	0	3	2	0	0	2	0	0	0	0	0	0	0	0	6	3	0	0	0	0	0	0	0	0	0
OTU2420	0	0	0	0	0	0	0	0	0	0	0	0	0	0	0	0	0	0	0	0	0	0	0	0	0	0	9	0	0	0	0	0	0	0	0	3	0	0	3	0	0	0	0	0	0	0	0	0	0
OTU2466	0	0	0	0	0	0	0	0	0	0	0	0	0	0	0	0	0	0	0	0	0	0	0	0	0	0	0	0	0	0	0	0	0	0	0	0	0	0	0	0	0	0	10	0	0	0	0	0	0
OTU2478	0	0	0	0	0	0	0	0	0	0	0	0	0	0	0	0	0	0	0	0	0	0	0	0	0	0	0	0	0	0	0	0	0	0	0	0	0	0	0	0	0	0	0	0	0	0	0	0	0
OTU2508	0	0	0	0	0	0	0	0	0	0	0	0	0	0	0	0	0	0	6	0	0	0	0	0	12	0	9	4	0	0	0	0	0	0	0	0	4	0	0	0	4	0	0	0	0	0	0	0	0
OTU2931	0	0	0	0	0	0	0	0	0	0	0	0	0	0	0	0	0	0	0	0	0	0	0	0	0	0	0	54	0	0	0	0	0	0	4	0	0	0	0	0	0	0	0	0	0	0	0	0	0
OTU3014	0	0	0	0	0	0	0	0	0	0	0	0	2	3	9	0	5	0	0	0	0	0	0	0	0	0	0	0	0	0	0	0	0	0	0	0	0	0	0	0	0	0	0	0	0	0	0	0	0
OTU3751	0	0	0	0	0	0	0	0	0	0	0	0	0	0	0	0	0	0	0	0	0	0	0	0	0	0	0	0	0	0	0	0	0	0	0	3	7	3	0	0	0	0	0	0	3	38	0	0	0
OTU4293	0	0	32	0	0	0	0	0	0	0	0	0	0	0	0	0	0	0	0	0	3	0	0	16	0	3	0	0	0	0	0	0	0	0	0	0	0	0	0	0	0	0	0	0	0	0	0	0	0
OTU4325	0	0	11	0	0	0	0	0	0	0	0	0	0	0	0	0	0	0	0	0	0	0	0	0	0	0	0	0	0	0	5	0	0	0	0	0	0	0	3	0	0	0	0	0	0	0	0	0	0
OTU889	0	0	0	0	0	0	0	0	0	0	0	0	0	0	0	0	19	0	0	0	0	0	0	0	0	0	0	0	0	0	0	0	0	0	0	0	7	0	0	0	0	0	0	0	0	0	0	0	0
OTU1007	0	0	0	23	0	0	0	0	0	0	0	0	0	0	0	0	0	0	0	0	0	0	0	0	0	0	0	0	0	0	0	0	0	0	0	0	0	0	0	0	0	0	0	0	0	0	0	0	0
OTU1372	0	0	11	0	0	0	0	0	0	0	0	0	0	0	0	0	0	0	0	0	0	0	0	0	0	0	0	0	0	0	0	0	0	0	0	0	0	0	0	0	0	0	0	0	0	0	18	0	19
OTU1700	0	0	0	0	0	0	0	0	0	3	0	0	13	0	0	0	0	0	0	0	0	0	0	0	7	6	2	0	3	0	5	4	0	0	0	0	0	3	0	0	0	0	0	0	0	0	0	7	0
OTU1804	0	0	0	0	0	0	0	12	0	0	0	0	0	0	0	0	0	2	0	0	0	3	0	0	0	0	0	0	0	0	0	0	0	0	0	0	0	3	0	3	0	0	0	0	0	0	0	0	0
OTU1808	0	0	0	0	0	0	0	0	0	0	0	0	0	0	0	0	0	0	0	0	0	0	0	0	0	0	2	0	0	0	0	0	0	0	0	0	4	0	0	0	0	0	0	0	3	0	0	0	0
OTU1834	0	13	0	0	0	0	0	0	7	0	0	0	2	0	0	5	0	0	0	0	3	0	0	0	0	3	0	0	0	0	0	0	0	0	0	0	0	3	0	3	0	0	0	0	0	0	0	0	0
OTU2072	0	0	0	0	0	0	0	0	0	0	0	0	0	0	0	0	0	0	0	0	0	0	0	0	2	0	2	0	10	0	3	4	7	0	0	0	0	19	0	0	0	0	0	0	0	0	0	0	0
OTU2078	0	0	0	0	0	0	0	0	0	0	0	0	0	0	0	0	0	0	0	0	0	0	0	0	0	0	0	0	0	0	0	0	0	0	0	0	0	0	0	0	0	0	0	0	0	0	0	0	0
OTU2117	0	0	0	0	0	0	0	0	0	0	0	0	0	0	0	0	0	0	0	0	0	0	0	0	0	0	0	0	0	0	0	0	0	0	0	0	0	0	0	0	0	0	0	0	3	0	0	0	0
OTU2163	0	0	0	0	0	0	0	0	0	0	0	0	0	0	0	0	0	0	0	0	0	0	0	0	0	0	12	0	0	0	0	0	0	0	0	0	0	0	0	0	0	0	0	0	0	0	0	0	4
OTU2184	0	0	0	0	0	0	0	0	0	0	0	0	0	0	0	0	0	0	0	0	0	0	0	0	0	0	0	0	0	0	0	0	0	3	0	0	0	0	0	0	0	0	7	0	3	0	0	0	11
OTU2307	0	0	0	0	0	0	0	0	0	0	0	0	0	0	0	0	0	0	0	0	0	0	0	0	0	0	0	0	0	0	0	0	0	0	0	0	0	0	0	0	0	0	0	0	0	25	0	0	0
OTU2512	0	0	0	0	0	4	0	0	0	0	0	0	0	0	5	0	0	0	12	0	0	0	0	0	0	0	0	0	0	0	5	0	0	0	0	0	0	0	0	0	0	3	3	0	0	0	0	0	0
OTU2550	0	0	0	0	0	0	0	0	0	0	0	0	0	0	0	0	0	0	0	0	0	0	0	0	0	0	0	0	0	0	0	0	0	31	0	0	0	0	0	0	0	0	0	0	0	0	0	0	0
OTU2693	0	0	0	0	0	0	0	0	0	0	0	0	0	0	0	0	0	0	0	0	0	0	0	0	0	0	2	4	0	0	0	0	0	0	0	0	0	0	0	0	0	0	0	0	0	0	0	0	0
OTU2746	0	0	0	0	0	0	0	0	0	0	0	0	0	0	0	0	0	0	0	0	0	0	0	0	0	0	0	0	0	0	0	0	0	6	0	0	4	6	0	3	0	0	20	0	9	0	0	0	0
OTU2805	0	0	0	0	0	0	0	0	0	0	0	0	0	0	0	0	0	0	0	0	0	0	0	0	0	0	0	0	57	0	0	0	0	0	0	0	0	0	0	0	0	0	0	0	0	0	0	0	0
OTU2865	0	0	0	0	0	0	9	8	0	3	0	0	0	0	2	0	0	0	6	0	0	0	0	0	0	0	0	0	0	0	0	0	0	0	0	0	0	0	0	0	7	10	0	0	0	0	0	0	0
OTU2898	0	0	11	0	0	4	0	0	0	0	0	0	2	8	0	0	0	0	0	0	0	0	0	0	0	0	0	0	0	0	0	0	0	0	0	0	0	0	0	10	0	0	0	0	0	0	0	0	0
OTU3102	0	0	0	0	13	0	0	0	0	0	0	0	0	0	0	0	0	0	0	0	0	0	0	0	0	0	0	0	0	0	0	0	0	0	0	0	0	0	0	0	0	0	0	0	0	0	0	0	0
OTU3175	0	0	0	0	0	0	0	0	0	0	0	0	0	0	0	0	0	0	0	0	0	0	0	0	0	0	0	0	0	0	0	0	0	0	0	3	0	0	0	0	4	0	3	10	3	25	0	0	0
OTU3478	0	0	0	0	0	0	0	0	0	0	0	0	0	0	0	0	0	0	0	4	3	0	14	0	0	0	0	0	0	0	0	0	0	0	0	0	0	0	0	0	0	0	0	0	0	0	0	0	0
OTU3501	0	0	0	0	0	0	0	0	0	0	0	0	0	0	0	0	0	0	0	0	0	0	0	0	0	0	0	0	0	0	0	0	0	0	0	0	0	0	0	0	57	0	0	0	0	0	0	0	0
OTU3654	0	13	0	0	0	4	3	0	0	0	0	0	0	0	0	0	0	0	0	0	0	0	0	0	0	0	5	0	0	2	0	0	0	0	0	0	0	0	0	0	0	0	0	3	3	0	0	0	0
OTU7481	0	51	0	0	0	0	0	0	0	0	0	0	0	0	0	0	0	0	0	0	0	0	0	0	0	0	0	0	0	0	0	0	0	0	0	0	0	0	0	0	0	0	0	0	0	0	0	0	0
OTU980	0	0	0	0	0	0	0	0	0	0	0	0	0	0	0	0	5	0	0	0	0	0	0	0	0	0	0	0	0	0	0	0	0	0	0	0	0	0	0	0	0	0	0	0	0	0	0	0	0
OTU1038	0	0	0	0	0	0	0	0	0	0	0	2	0	0	0	0	0	0	0	0	3	0	0	0	2	0	0	0	0	0	0	0	0	0	0	0	0	3	0	0	0	0	7	0	6	0	18	0	4
OTU1053	0	0	0	23	0	0	0	0	7	0	0	0	0	0	0	0	0	0	0	0	0	0	0	0	0	0	0	0	0	0	0	0	0	0	0	0	0	3	0	0	0	0	0	0	0	0	0	0	0
OTU1788	0	0	0	0	0	0	0	4	7	0	0	0	0	0	7	0	0	0	0	0	0	0	0	0	0	0	0	0	0	0	0	0	0	6	0	0	0	3	0	0	0	0	0	0	0	0	0	0	0
OTU1813	0	0	0	0	0	0	0	0	0	0	0	0	0	0	0	0	56	0	0	0	0	0	0	0	0	0	0	0	0	0	0	0	0	0	0	0	0	0	0	0	0	0	0	0	0	0	0	0	0
OTU1870	0	0	0	0	0	0	0	0	0	5	7	0	0	0	0	2	0	2	2	0	0	0	0	0	0	15	0	0	3	0	0	0	0	0	0	0	0	0	0	0	4	0	7	0	0	0	0	0	0
OTU1985	0	0	0	0	0	0	3	0	0	0	0	0	6	5	0	2	0	0	0	0	0	0	0	0	0	0	0	4	0	2	0	0	0	0	0	0	0	0	0	0	0	0	0	0	0	0	0	0	0
OTU2096	0	0	0	0	7	0	0	0	7	0	0	0	0	0	0	0	5	0	0	0	0	0	0	0	0	0	0	0	0	0	0	0	0	3	0	0	0	0	0	0	0	0	0	0	0	0	0	0	0
OTU2171	0	0	0	0	0	0	0	0	0	0	0	0	0	0	0	0	9	0	0	0	0	0	0	0	0	0	0	0	0	0	0	0	4	8	0	9	0	3	0	0	4	0	3	0	0	0	0	0	0
OTU2249	0	0	0	0	0	0	0	0	0	8	0	0	0	0	0	0	0	0	0	0	0	0	0	0	5	0	0	0	0	2	0	8	0	0	0	0	0	0	0	0	0	0	0	0	0	13	0	0	0
OTU2349	0	0	0	0	0	0	0	0	0	43	0	0	0	0	0	7	0	0	0	0	3	0	0	0	0	0	0	0	0	0	0	0	0	0	0	0	0	3	0	0	0	0	0	0	0	0	0	0	0
OTU2378	0	0	0	0	0	0	0	4	0	0	0	0	0	5	0	0	0	0	0	0	0	0	0	0	0	0	0	0	0	0	0	0	0	6	0	0	0	3	0	0	0	0	0	0	0	0	0	0	0
OTU2482	0	0	0	0	0	0	0	0	0	11	0	0	0	0	0	0	0	0	0	0	0	0	0	0	5	0	0	4	13	2	5	0	0	0	0	0	0	0	0	0	0	10	0	0	0	0	0	0	0
OTU2687	0	0	0	0	0	0	0	0	0	0	0	0	0	0	0	0	0	0	0	0	0	0	0	0	0	0	0	0	0	0	0	48	0	0	0	0	0	3	0	0	0	0	0	3	0	0	0	0	0
OTU2897	0	0	0	0	0	0	0	0	0	0	0	0	0	0	0	0	0	0	0	0	0	0	0	0	0	0	0	0	0	0	0	0	0	0	0	0	0	0	0	13	4	39	0	0	0	0	0	0	0
OTU3318	0	0	0	0	0	0	0	0	0	0	0	0	0	0	0	0	0	0	0	0	0	0	0	0	0	0	0	0	0	0	0	0	0	0	0	0	0	0	0	0	7	0	0	0	49	0	0	0	0
OTU3408	0	0	0	0	0	0	0	0	0	0	0	0	0	0	0	0	0	0	0	0	3	0	0	0	0	0	0	0	0	0	0	0	0	0	0	0	0	0	0	0	0	0	0	0	0	0	0	0	0
OTU3440	0	0	0	0	0	0	0	0	0	0	0	0	0	0	0	0	0	0	0	0	0	0	0	0	0	0	0	0	0	0	0	0	0	0	0	0	0	0	0	0	0	6	43	7	0	0	0	0	0
OTU3609	0	0	0	0	0	0	0	0	0	0	0	0	0	0	0	0	0	0	0	0	0	0	0	0	0	0	0	0	0	0	0	0	0	0	0	0	56	0	0	0	0	0	0	0	0	0	0	0	0
OTU3742	0	0	0	47	0	0	0	0	0	0	0	0	0	0	0	0	0	0	0	0	0	0	0	0	0	0	0	0	0	0	0	0	0	0	0	0	0	6	0	0	0	0	0	0	0	0	0	0	0
OTU7135	0	0	0	47	0	0	0	0	0	0	0	0	0	0	0	0	0	0	0	0	0	0	0	0	0	0	5	0	0	0	0	0	0	0	0	0	0	0	0	0	0	0	0	0	0	0	0	0	0
OTU172	0	0	0	0	0	0	0	0	0	0	0	0	11	0	14	10	0	20	0	0	0	0	0	0	0	0	0	0	0	0	0	0	0	0	0	0	0	0	0	0	0	0	0	0	0	0	0	0	0
OTU903	0	0	0	0	0	0	0	0	0	0	0	0	0	0	0	2	0	0	0	0	0	0	0	0	5	0	0	0	0	0	0	0	0	0	4	0	0	0	0	0	0	0	3	0	0	0	0	0	0
OTU1147	0	0	11	0	13	0	0	0	7	0	0	0	0	0	0	0	0	0	0	0	0	0	0	0	0	0	0	0	0	0	0	0	7	3	0	0	0	0	0	0	0	0	0	0	0	0	0	0	0
OTU1237	0	0	0	0	0	0	0	0	0	0	0	0	0	0	0	0	9	0	0	0	0	0	0	0	0	0	5	0	10	12	5	8	0	0	0	0	0	0	0	0	0	0	0	0	3	0	0	0	0
OTU1591	0	0	0	0	0	0	0	0	0	0	0	0	0	0	0	0	0	0	0	4	23	0	0	0	2	0	0	0	0	0	0	0	0	0	0	0	4	0	0	0	4	0	0	0	0	0	0	0	0
OTU1786	0	0	0	0	0	0	0	0	0	0	0	0	0	0	0	0	19	0	0	0	0	0	0	0	0	0	0	0	0	0	0	0	0	0	0	0	4	0	0	0	0	0	3	0	0	0	0	0	0
OTU2065	0	0	0	0	0	0	0	0	0	0	0	2	4	0	0	10	0	0	6	0	0	0	0	0	2	0	0	0	0	5	0	0	0	0	0	0	0	0	0	0	7	0	0	0	0	0	0	0	0
OTU2212	0	0	0	0	0	0	0	0	0	0	0	0	0	0	0	0	0	0	0	4	0	0	0	0	0	0	0	0	0	0	8	0	0	0	0	0	0	0	0	10	0	0	0	0	0	13	0	0	0
OTU2252	0	0	0	0	0	0	0	0	0	0	0	0	0	0	0	0	0	0	0	0	0	0	0	0	0	0	0	0	0	0	0	0	0	8	0	3	0	6	0	13	0	0	0	3	18	0	0	0	4
OTU2424	0	0	0	0	0	0	0	0	0	0	0	0	0	0	5	0	28	0	0	0	0	0	0	0	0	0	0	0	0	0	0	0	0	3	0	0	0	0	0	0	0	0	3	0	0	0	0	0	0
OTU2431	0	0	0	0	0	0	0	0	0	0	0	0	0	0	0	0	0	0	0	0	0	0	0	0	0	0	0	0	0	0	0	0	0	0	0	0	0	3	3	3	4	0	0	7	3	13	0	7	0
OTU2574	0	0	0	0	0	0	3	4	0	0	0	0	0	0	0	0	0	0	0	0	0	0	0	0	0	0	0	0	0	0	0	0	0	0	0	0	0	0	0	3	14	0	0	0	0	0	0	0	0
OTU2594	15	0	0	23	0	0	3	0	0	0	2	0	0	5	0	0	0	0	0	0	0	0	0	0	0	3	2	0	0	0	0	0	0	0	0	0	0	0	0	0	0	0	0	0	0	0	0	0	0
OTU2699	0	0	0	0	0	0	0	0	0	0	0	0	0	0	0	0	0	0	0	0	0	0	0	0	0	0	0	4	0	0	0	0	0	0	0	0	0	0	0	0	0	0	0	43	6	0	0	2	0
OTU2734	0	0	11	0	0	0	0	0	0	0	0	0	0	11	5	0	0	2	0	0	0	0	0	0	9	0	0	0	0	0	0	0	0	0	0	0	0	0	0	0	0	0	0	0	0	0	0	0	0
OTU2862	0	0	0	0	0	0	0	0	0	0	0	0	0	0	0	0	0	0	0	7	11	0	0	23	0	0	0	0	0	0	0	0	0	0	0	0	0	0	0	0	0	0	0	0	0	0	0	0	0
OTU2933	0	0	0	23	0	0	0	0	0	0	0	0	0	0	0	0	5	0	0	0	0	0	0	0	2	0	0	0	0	0	0	0	0	3	4	0	0	0	0	0	0	0	3	0	0	0	0	0	0
OTU3082	0	0	0	0	20	0	0	0	0	0	0	0	0	0	0	0	0	0	0	0	0	0	0	0	0	0	0	0	0	0	0	0	0	0	0	0	0	0	9	0	0	0	0	0	0	0	0	0	0
OTU3164	0	0	0	0	0	0	0	0	0	0	0	0	0	0	0	0	0	0	0	0	3	26	0	26	0	0	0	0	0	0	0	0	0	0	0	0	0	0	0	0	0	0	0	0	0	0	0	0	0
OTU3214	0	0	0	0	0	0	0	0	0	0	0	0	0	0	0	0	0	0	0	4	9	13	0	10	0	0	0	0	0	0	0	0	0	0	0	0	0	0	0	0	0	0	0	0	0	0	0	0	0
OTU3270	0	0	0	0	0	0	0	0	0	0	0	0	0	0	0	0	0	0	0	0	0	0	0	0	0	0	0	0	0	0	0	0	0	3	0	0	0	0	0	0	0	0	0	0	52	0	0	0	0
OTU3419	0	0	0	0	0	0	0	0	0	0	0	0	0	0	0	0	0	0	0	4	6	0	0	0	0	0	0	0	0	0	0	0	0	6	0	3	4	19	0	3	0	0	7	0	3	0	0	0	0
OTU819	0	0	0	0	0	0	0	0	0	0	0	0	0	0	0	0	0	0	0	0	0	0	0	0	5	0	0	4	0	0	0	0	0	0	0	0	0	0	6	0	0	0	10	0	6	0	0	0	0
OTU1453	0	0	0	0	0	0	0	0	0	0	0	0	0	0	0	0	0	0	0	0	0	0	0	0	2	0	2	0	0	0	0	0	0	3	4	0	0	0	15	0	0	0	0	0	0	0	0	0	0
OTU1704	0	0	0	0	20	0	0	0	0	0	0	0	0	0	2	0	0	0	0	0	0	0	0	0	0	0	2	0	0	0	0	0	7	0	0	0	4	0	0	0	0	0	0	0	0	0	0	0	0
OTU1964	0	0	0	0	0	0	0	0	0	0	0	0	0	0	0	0	0	0	0	0	0	0	0	0	0	0	0	0	0	0	0	0	0	0	0	3	0	0	0	0	0	0	0	0	3	0	0	0	0
OTU2386	0	0	0	0	0	0	0	0	0	0	0	0	0	0	0	0	0	0	0	4	0	0	0	0	0	0	0	0	0	0	0	0	0	14	0	0	0	0	0	0	0	0	0	0	18	0	0	0	4
OTU2575	0	0	0	0	0	0	0	0	0	3	2	0	0	0	0	10	5	0	0	0	0	0	0	0	7	0	2	0	13	0	0	4	0	0	0	0	0	0	0	0	4	0	0	0	0	0	0	0	0
OTU2824	0	0	0	0	0	0	0	0	0	0	0	0	0	0	0	0	0	0	0	0	0	0	0	0	0	0	0	0	0	0	0	0	0	0	0	0	4	0	0	0	0	0	0	0	6	0	0	0	0
OTU2849	0	0	0	0	0	0	0	0	0	0	0	0	0	0	0	0	0	0	0	0	0	0	0	0	0	0	0	0	0	0	0	0	0	39	0	3	0	3	0	0	0	0	0	0	9	0	0	0	0
OTU3380	0	0	0	0	0	0	0	0	0	0	0	0	0	0	0	0	0	0	0	7	3	8	0	36	0	0	0	0	0	0	0	0	0	0	0	0	0	0	0	0	0	0	0	0	0	0	0	0	0
OTU6260	0	0	0	0	0	0	0	0	0	0	0	0	0	0	0	0	0	0	0	0	0	0	0	0	0	0	0	0	0	0	0	0	0	0	0	0	0	0	0	0	0	0	0	0	0	50	0	0	0
OTU6443	0	0	0	0	0	0	0	0	0	0	0	0	0	0	0	0	0	0	0	0	0	0	0	0	0	0	0	0	0	0	0	0	0	0	0	0	0	0	0	0	0	0	0	0	0	0	54	0	0
OTU8924	0	0	0	0	0	0	0	0	0	0	0	0	0	0	0	0	0	0	0	0	0	0	0	0	0	0	0	0	0	0	0	0	0	0	0	0	0	0	0	0	0	0	0	0	0	0	54	0	0
OTU8933	0	0	0	0	0	0	0	0	0	0	0	0	0	0	0	0	0	0	0	0	0	0	0	0	0	0	0	0	0	0	0	0	0	0	0	0	0	0	0	0	0	0	0	0	0	0	54	0	0
OTU973	0	0	0	0	0	0	0	0	0	0	0	0	0	0	0	0	0	0	0	0	0	0	0	0	0	0	0	0	0	0	0	0	0	0	0	0	0	0	0	0	0	0	0	0	12	13	0	0	0
OTU999	0	0	0	0	0	0	0	0	0	0	0	0	0	0	0	0	0	0	0	0	0	0	0	0	0	0	0	0	0	0	0	0	0	0	0	3	0	0	0	0	4	0	0	0	0	0	0	0	8
OTU1025	0	0	0	0	0	0	0	0	0	0	0	0	0	0	0	2	0	0	0	0	0	0	0	0	0	0	0	0	5	2	0	0	0	0	0	0	0	0	0	0	0	0	0	3	0	0	0	35	0
OTU1027	0	0	0	0	0	0	0	0	0	0	0	0	0	0	0	0	9	0	0	0	0	0	0	0	0	0	0	0	0	0	0	0	0	0	0	0	26	0	0	0	0	0	3	0	0	0	0	0	0
OTU1150	0	0	0	0	0	0	0	0	0	0	0	0	0	0	0	0	0	0	0	0	0	0	0	0	0	0	0	0	0	0	0	0	0	3	0	0	0	0	0	0	0	0	0	0	0	0	0	0	0
OTU1471	0	0	0	0	0	0	0	0	0	0	0	0	0	0	0	0	0	0	0	0	0	5	0	3	0	0	0	0	5	2	0	0	0	0	0	0	0	3	0	0	0	0	0	17	0	0	18	0	0
OTU1590	0	0	0	0	0	0	0	0	0	0	0	0	0	0	0	0	0	0	0	0	0	0	0	0	0	0	0	0	0	0	0	0	0	0	0	0	0	0	0	0	0	0	3	0	0	0	18	0	11
OTU1943	0	0	0	0	0	0	0	0	0	0	5	8	0	0	0	0	0	0	0	0	0	0	0	0	5	0	0	0	0	5	0	0	0	0	0	0	0	0	0	0	4	0	0	0	0	0	0	19	0
OTU2032	0	0	0	0	0	0	0	0	0	0	0	0	0	0	0	0	0	0	0	0	0	0	0	0	0	0	0	0	0	0	0	0	0	0	0	0	4	0	0	0	0	0	0	0	0	0	0	0	0
OTU2103	0	0	0	0	0	0	0	0	0	0	2	4	4	0	0	0	0	2	0	4	0	0	0	0	2	3	2	0	10	2	0	0	0	0	0	0	0	0	0	3	0	0	0	0	0	0	0	0	0
OTU2649	0	0	0	0	0	0	0	0	0	0	0	0	0	0	0	0	0	0	0	0	0	0	0	0	0	0	0	0	0	0	0	0	0	0	0	0	0	3	0	0	0	0	0	0	6	0	0	0	0
OTU2776	0	0	0	0	0	0	0	0	0	0	0	0	0	0	0	0	0	0	0	0	0	0	0	0	0	0	0	0	0	0	0	0	0	0	0	0	0	3	0	0	0	0	0	3	15	0	0	0	0
OTU2928	0	0	0	0	0	0	0	0	0	0	0	0	0	0	5	0	0	0	0	0	0	0	0	0	0	0	0	0	0	0	0	0	0	0	0	0	0	0	0	0	18	0	0	0	9	0	0	0	0
OTU2936	0	0	0	0	0	0	0	0	0	0	0	0	0	0	5	0	9	0	0	0	0	0	0	0	0	0	0	0	0	0	0	0	0	3	0	0	0	0	0	0	0	0	0	0	0	0	0	0	0
OTU2993	0	0	0	0	0	0	0	0	0	0	0	0	0	0	0	0	0	0	0	14	0	0	0	0	0	0	0	0	0	0	0	0	0	0	0	0	0	0	0	0	0	0	3	0	0	0	36	0	0
OTU3021	0	0	0	0	0	0	0	0	0	0	0	0	0	0	0	0	0	0	0	0	0	0	0	3	0	0	0	0	0	0	0	0	0	0	0	0	0	0	0	0	0	0	0	0	3	0	0	0	0
OTU3186	0	0	0	0	0	0	0	0	7	0	0	0	0	0	2	0	37	0	0	0	0	0	0	0	0	0	0	0	0	0	0	0	0	0	0	0	0	0	0	0	0	0	0	0	0	0	0	0	0
OTU3192	0	0	0	0	0	0	0	0	0	0	0	0	0	0	0	0	0	0	0	4	20	10	0	19	0	0	0	0	0	0	0	0	0	0	0	0	0	0	0	0	0	0	0	0	0	0	0	0	0
OTU3224	15	0	0	0	0	0	0	0	0	0	0	0	0	3	0	5	5	5	0	0	0	0	0	0	0	0	0	0	0	0	0	0	0	0	0	0	0	0	3	0	0	0	0	0	0	0	0	0	0
OTU3340	0	0	0	0	0	0	0	0	0	0	0	0	0	0	0	0	0	0	0	0	0	0	0	0	0	0	0	0	0	0	0	0	0	0	0	0	0	0	0	0	0	0	0	0	0	13	0	0	0
OTU3406	0	13	0	0	0	0	0	0	0	0	0	0	0	0	0	0	0	0	0	0	0	0	0	0	0	9	0	0	5	0	0	0	0	0	0	0	0	0	0	0	0	0	0	0	0	0	0	0	0
OTU3537	0	0	0	0	0	0	0	0	0	0	0	0	0	0	0	0	0	0	0	0	0	18	0	10	0	0	0	0	0	0	0	0	0	0	0	0	0	0	0	0	0	0	0	0	0	0	0	0	0
OTU3750	0	0	0	0	0	0	0	0	0	0	0	0	0	0	0	0	0	0	0	0	0	0	0	0	0	0	0	0	0	0	0	0	0	0	0	0	0	0	0	0	7	0	0	3	0	0	36	0	0
OTU4079	0	0	0	0	0	0	0	0	0	0	0	0	0	0	0	0	0	0	0	0	0	0	41	3	0	9	0	0	0	0	0	0	0	0	0	0	0	0	0	0	0	0	0	0	0	0	0	0	0
OTU4119	0	0	0	0	0	0	0	0	0	0	0	0	4	0	0	0	0	0	0	0	3	8	7	3	0	6	0	0	0	0	0	0	0	0	0	0	0	0	0	0	0	0	0	0	0	0	18	0	0
OTU4140	0	0	0	47	0	0	0	0	0	0	0	0	0	0	0	0	0	0	0	0	0	0	0	0	0	0	0	0	0	0	0	0	0	0	0	0	0	0	0	0	0	0	0	0	0	0	0	0	0
OTU4311	0	0	32	0	0	0	0	0	0	0	0	0	0	0	0	0	0	0	0	0	0	0	0	0	0	0	0	4	0	0	0	0	0	0	0	0	0	0	0	0	0	0	0	0	0	0	0	0	0
OTU4742	0	0	0	0	0	0	0	0	0	0	0	0	0	0	0	0	0	0	0	0	0	0	0	0	0	0	0	0	0	0	0	0	0	3	0	0	0	0	0	0	0	0	0	0	3	0	36	0	0
[truncated: 5,605 more rows]
[truncated: 27 more columns]
